# Supplementary material for: Dual function of a highly conserved bacteriophage tail completion protein essential for bacteriophage infectivity
Source: Commun Biol. 2024 May 16;7:590. doi: 10.1038/s42003-024-06221-6 (PMC11099176; doi:10.1038/s42003-024-06221-6)
Supplement: Supplementary file 4 — Supplementary Data 1 [file 42003_2024_6221_MOESM4_ESM.xlsx]

## Sheet: gp16.1 SPP1
ncbiblast-R20231124-165433-0148-54749904-p1m
Hit	DB	Accession	Description	Organism	Length	Score(Bits)	Identities(%)	Positives(%)	E()
1	TR	O48447	Bacteriophage SPP1 complete nucleotide sequence OS=Bacillus phage SPP1 OX=10724 PE=4 SV=1	Bacillus phage SPP1	144	739	100	100	4e-99
2	TR	A0A5P8PI31	Putative tail protein OS=Bacillus phage 049ML003 OX=2601661 GN=13 PE=4 SV=1	Bacillus phage 049ML003	141	736	99.3	100	1e-98
3	TR	A0A5P8PHN3	Putative tail protein OS=Bacillus phage 000TH010 OX=2601652 GN=19 PE=4 SV=1	Bacillus phage 000TH010	141	682	90.1	95.7	1.8e-90
4	TR	A0A5B9NH20	HK97 gp10 family phage protein OS=Bacillus phage vB_BspS_SplendidRed OX=2591379 GN=SPLENDIDRED_63 PE=4 SV=1	Bacillus phage vB_BspS_SplendidRed	145	474	66.2	77.9	1e-58
5	TR	A0A386K763	HK97 gp10 family phage protein OS=Bacillus phage Ray17 OX=2315627 GN=Ray17_64 PE=4 SV=1	Bacillus phage Ray17	130	432	65.6	80.3	1.6e-52
6	TR	Q65KN8	Phage related protein OS=Bacillus licheniformis (strain ATCC 14580 / DSM 13 / JCM 2505 / CCUG 7422 / NBRC 12200 / NCIMB 9375 / NCTC 10341 / NRRL NRS-1264 / Gibson 46) OX=279010 GN=BL05128 PE=4 SV=1	Bacillus licheniformis (strain ATCC 14580 / DSM 13 / JCM 2505 / CCUG 7422 / NBRC 12200 / NCIMB 9375 / NCTC 10341 / NRRL NRS-1264 / Gibson 46)	134	419	61.7	77.3	1.7e-50
7	TR	A0A0F5HN16	Phage capsid and scaffold OS=Bacillus thermotolerans OX=1221996 GN=QY95_02581 PE=4 SV=1	Bacillus thermotolerans	139	394	55.7	76.3	1.3e-46
8	TR	A0A385YTB6	HK97 gp10 family phage protein OS=Paenisporosarcina cavernae OX=2320858 GN=D3873_02110 PE=4 SV=1	Paenisporosarcina cavernae	136	377	52.7	76	4.4e-44
9	TR	A0A059NYL1	Phage protein, HK97 gp10 family OS=Halobacillus karajensis OX=195088 GN=BN983_00785 PE=4 SV=1	Halobacillus karajensis	141	366	54.3	72.4	2.4e-42
10	TR	A0A2W7MVR7	HK97 gp10 family phage protein OS=Psychrobacillus insolitus OX=1461 GN=C7437_1011023 PE=4 SV=1	Psychrobacillus insolitus	141	352	53.5	73.2	3.2e-40
11	TR	A0A2S5D0B2	HK97 gp10 family phage protein OS=Lysinibacillus sphaericus OX=1421 GN=LYSIN_01220 PE=4 SV=1	Lysinibacillus sphaericus	138	346	55.2	70.4	2.4e-39
12	TR	A0A0X1RWF1	Bacteriophage HK97-gp10, tail-component family protein OS=Kurthia sp. 11kri321 OX=1750719 GN=ASO14_1225 PE=4 SV=1	Kurthia sp. 11kri321	139	332	47.3	69.8	3.3e-37
13	TR	A0A0U2ZCI3	HK97 gp10 family phage protein OS=Planococcus rifietoensis OX=200991 GN=AUC31_17520 PE=4 SV=1	Planococcus rifietoensis	144	330	49.2	68.2	7.6e-37
14	TR	A0A0M4FTY1	HK97 gp10 family phage protein OS=Bacillus gobiensis OX=1441095 GN=AM592_09005 PE=4 SV=1	Bacillus gobiensis	145	325	47.4	71.4	4.5e-36
15	TR	A0A0C2VQ67	HK97 gp10 family phage protein OS=Jeotgalibacillus campisalis OX=220754 GN=KR50_28330 PE=4 SV=1	Jeotgalibacillus campisalis	131	301	44.6	67.7	1.3e-32
16	TR	A0A0C2VMU2	HK97 gp10 family phage protein OS=Jeotgalibacillus soli OX=889306 GN=KP78_21100 PE=4 SV=1	Jeotgalibacillus soli	141	299	42.6	66.7	3.5e-32
17	TR	A0A2S5CZK3	HK97 gp10 family phage protein OS=Lysinibacillus sphaericus OX=1421 GN=LYSIN_01033 PE=4 SV=1	Lysinibacillus sphaericus	141	282	46.1	65.6	1.3e-29
18	TR	A0A0E3T8J0	Putative tail-component OS=Staphylococcus phage B166 OX=1636204 PE=4 SV=1	Staphylococcus phage B166	135	250	49.1	65.7	7.6e-25
19	TR	A0A3T0IIJ0	Putative tail-component OS=Staphylococcus phage B122 OX=2848096 PE=4 SV=1	Staphylococcus phage B122	135	250	49.1	65.7	7.6e-25
20	TR	M9NRJ3	HK97 gp10 family phage protein OS=Staphylococcus phage StauST398-3 OX=1195071 GN=StauST398-3_0050 PE=4 SV=1	Staphylococcus phage StauST398-3	125	244	47.2	65.7	4.6e-24
21	TR	A0A059T7Q2	Structural protein OS=Staphylococcus phage DW2 OX=1464127 GN=DW2_47 PE=4 SV=1	Staphylococcus phage DW2	135	242	46.3	65.7	1.2e-23
22	TR	A0A482MG97	Putative tail component OS=Staphylococcus phage Sebago OX=2557555 GN=CPT_Sebago_022 PE=4 SV=1	Staphylococcus phage Sebago	135	242	47.2	63.9	1.2e-23
23	TR	W5R9L6	Putative major tail protein OS=Staphylococcus phage StauST398-5 OX=1308897 GN=StauST398-5_0044 PE=4 SV=1	Staphylococcus phage StauST398-5	116	240	44.5	62.7	1.4e-23
24	TR	A9CRB4	Major tail protein OS=Staphylococcus phage phiMR11 OX=379501 GN=orf48 PE=4 SV=1	Staphylococcus phage phiMR11	116	240	44.5	62.7	1.4e-23
25	TR	A0A7U0G7U7	Capsid and scaffold protein OS=Staphylococcus phage PMBT9 OX=2796498 PE=4 SV=1	Staphylococcus phage PMBT9	137	241	49.1	64.5	1.8e-23
26	TR	Q9FZZ7	Uncharacterized protein OS=Phietavirus ETA OX=106284 PE=4 SV=1	Phietavirus ETA	116	239	44.5	61.8	2e-23
27	TR	A0A0H4IPA6	Tail protein OS=Staphylococcus phage 55-2 OX=1675528 PE=4 SV=1	Staphylococcus phage 55-2	137	240	44.5	62.7	2.6e-23
28	TR	Q4ZBB3	ORF041 OS=Staphylococcus phage 55 OX=2936817 PE=4 SV=1	Staphylococcus phage 55	137	240	44.5	62.7	2.6e-23
29	TR	A7YGV1	HK97 gp10 family phage protein OS=Staphylococcus phage 80 OX=2913981 GN=SA80_42 PE=4 SV=1	Staphylococcus phage 80	137	239	44.5	61.8	3.6e-23
30	TR	A0A0E3XCY8	Putative tail-component OS=Staphylococcus phage B236 OX=1636205 PE=4 SV=1	Staphylococcus phage B236	137	239	44.5	61.8	3.6e-23
31	TR	A0A9E7ML03	Capsid and scaffold protein OS=Staphylococcus phage Sushi OX=2951255 PE=4 SV=1	Staphylococcus phage Sushi	137	236	43.6	61.8	1e-22
32	TR	A0A6C0R367	Capsid and scaffold protein OS=Staphylococcus phage vB_SauS-SAP27 OX=2696345 GN=vBSauSSAP27_00063 PE=4 SV=1	Staphylococcus phage vB_SauS-SAP27	137	236	43.6	61.8	1e-22
33	TR	R4IG77	HK97 gp10 family phage protein OS=Staphylococcus phage SA13 OX=1195086 GN=SA13_44 PE=4 SV=1	Staphylococcus phage SA13	137	236	43.6	61.8	1e-22
34	TR	Q4ZCE4	ORF040 OS=Staphylococcus phage 37 OX=2936813 PE=4 SV=1	Staphylococcus phage 37	137	236	49.1	61.8	1e-22
35	TR	Q4ZC65	ORF033 OS=Staphylococcus phage EW OX=2936814 PE=4 SV=1	Staphylococcus phage EW	135	235	44.4	61.1	1.4e-22
36	TR	Q4L3W8	HK97 gp10 family phage protein OS=Staphylococcus haemolyticus (strain JCSC1435) OX=279808 GN=SH2350 PE=4 SV=1	Staphylococcus haemolyticus (strain JCSC1435)	137	234	50	60.4	2.1e-22
37	TR	A0A7D7EXC9	HK97 gp10 family phage protein OS=Staphylococcus phage SAP3 OX=2974900 GN=SAP3_27 PE=4 SV=1	Staphylococcus phage SAP3	137	234	48.6	65.1	2.1e-22
38	TR	A0A2I6PCV6	HK97 gp10 family phage protein OS=Staphylococcus phage UPMK_2 OX=2029631 GN=CLI63_00031 PE=4 SV=1	Staphylococcus phage UPMK_2	137	229	43.6	60.9	1.2e-21
39	TR	A0A7U0GDJ4	Tail complementation protein OS=Staphylococcus virus vB_SepS_48 OX=2797320 PE=4 SV=1	Staphylococcus virus vB_SepS_48	137	226	39	55.3	3.3e-21
40	TR	A0A7U0GDX7	Tail complementation protein OS=Staphylococcus virus vB_SepS_E72 OX=2797321 PE=4 SV=1	Staphylococcus virus vB_SepS_E72	137	226	39	55.3	3.3e-21
41	TR	A0A7U0GDU0	Tail complementation protein OS=Staphylococcus virus vB_SepS_459 OX=2797319 PE=4 SV=1	Staphylococcus virus vB_SepS_459	137	226	39	55.3	3.3e-21
42	TR	A0A1W6JP98	Capsid and scaffold protein OS=Staphylococcus phage IME1348_01 OX=1965489 PE=4 SV=1	Staphylococcus phage IME1348_01	137	226	39	55.3	3.3e-21
43	TR	I6TJP9	HK97 gp10 family phage protein OS=Staphylococcus phage Ipla5 OX=2922988 GN=IPLA5_0011 PE=4 SV=1	Staphylococcus phage Ipla5	137	226	39	55.3	3.3e-21
44	TR	A0A7T1JPX5	Capsid and scaffold protein OS=Staphylococcus phage IME1364_02 OX=2794891 PE=4 SV=1	Staphylococcus phage IME1364_02	137	225	46.4	61.8	4.7e-21
45	TR	A0A0N9BAY5	Putative head-tail component OS=Staphylococcus phage phiJB OX=1698421 GN=phiJB_ORF52 PE=4 SV=1	Staphylococcus phage phiJB	137	225	46.4	61.8	4.7e-21
46	TR	A1KXA1	HK97 gp10 family phage protein OS=Phietavirus ETA3 OX=326037 PE=4 SV=1	Phietavirus ETA3	149	225	46.4	61.8	6.4e-21
47	TR	A0A4Y5NY27	HK97 gp10 family phage protein OS=Bacillus phage vB_BthS-TP21T OX=2582416 GN=WG69_0010 PE=4 SV=1	Bacillus phage vB_BthS-TP21T	123	221	52.3	64.8	1.3e-20
48	TR	I6SB49	HK97 gp10 family phage protein OS=Staphylococcus phage Ipla7 OX=2922989 GN=IPLA7_0010 PE=4 SV=1	Staphylococcus phage Ipla7	137	222	38.2	54.5	1.3e-20
49	TR	A0A0S2MVE4	HK97 gp10 family phage protein OS=Bacillus phage phi4J1 OX=1643326 GN=XO28_0010 PE=4 SV=1	Bacillus phage phi4J1	135	221	52.3	64.8	1.8e-20
50	TR	I7ILS4	Phage protein, HK97 gp10 OS=Staphylococcus phage SpaA1 OX=1118063 GN=P12 PE=4 SV=1	Staphylococcus phage SpaA1	135	221	52.3	64.8	1.8e-20
51	TR	A0A068EM37	HK97 gp10 family phage protein OS=Bacillus phage Waukesha92 OX=1510440 GN=Waukesha92_61 PE=4 SV=1	Bacillus phage Waukesha92	135	221	52.3	64.8	1.8e-20
52	TR	A0A410T4R3	Capsid protein OS=Staphylococcus phage Henu2 OX=2492948 GN=Henu2_gp55 PE=4 SV=1	Staphylococcus phage Henu2	93	217	46.7	65.6	2.3e-20
53	TR	A0A141VTN0	Capsid and scaffold protein OS=Staphylococcus phage CNPx OX=1792269 PE=4 SV=1	Staphylococcus phage CNPx	137	218	38.2	54.5	5.3e-20
54	TR	A0A0A7AQU9	HK97 gp10 family phage protein OS=Bacillus phage vB_BtS_BMBtp3 OX=1445809 GN=BMBtpLA_13 PE=4 SV=1	Bacillus phage vB_BtS_BMBtp3	135	210	48.9	61.4	8e-19
55	TR	A0A0H3U4T2	Tail protein OS=Staphylococcus phage 3MRA OX=1505026 PE=4 SV=1	Staphylococcus phage 3MRA	152	207	50	61.1	3.5e-18
56	TR	A0A810PUP6	HK97 gp10 family phage protein OS=Vescimonas fastidiosa OX=2714353 GN=MM35RIKEN_16720 PE=4 SV=1	Vescimonas fastidiosa	132	202	43.2	53.2	1.2e-17
57	TR	A0A0C2HK41	HK97 gp10 family phage protein OS=Salinicoccus roseus OX=45670 GN=SN16_10535 PE=4 SV=1	Salinicoccus roseus	128	196	38.7	58.8	8.5e-17
58	TR	A0A1S5SAB8	Minor capsid protein OS=Streptococcus phage IPP25 OX=1916165 GN=IPP25_00042 PE=4 SV=1	Streptococcus phage IPP25	135	183	43.3	54.6	8.9e-15
59	TR	A0A4D6AQQ6	Capsid and scaffold protein OS=Streptococcus phage Javan128 OX=2547993 GN=Javan128_0035 PE=4 SV=1	Streptococcus phage Javan128	134	182	40.6	56.4	1.2e-14
60	TR	A0A1S5SAL3	Minor capsid protein OS=Streptococcus phage IPP27 OX=1916167 GN=IPP27_00039 PE=4 SV=1	Streptococcus phage IPP27	135	182	43.3	55.7	1.3e-14
61	TR	A0A1S5S8X0	Minor capsid protein OS=Streptococcus phage IPP16 OX=1916156 GN=IPP16_00045 PE=4 SV=1	Streptococcus phage IPP16	135	181	43.3	55.7	1.8e-14
62	TR	A0A1S5SA22	Minor capsid protein OS=Streptococcus phage IPP23 OX=1916163 GN=IPP23_00042 PE=4 SV=1	Streptococcus phage IPP23	135	181	42.3	55.7	1.8e-14
63	TR	A0A4D5ZY71	Capsid and scaffold protein OS=Streptococcus phage Javan117 OX=2547986 GN=Javan117_0025 PE=4 SV=1	Streptococcus phage Javan117	134	180	41.7	54.6	2.4e-14
64	TR	A0A4D7AJK9	HK97 gp10 family phage protein OS=Dysosmobacter welbionis OX=2093857 GN=EIO64_07605 PE=4 SV=1	Dysosmobacter welbionis	134	179	43.7	54	3.4e-14
65	TR	A0A1S5SAK2	Minor capsid protein OS=Streptococcus phage IPP26 OX=1916166 GN=IPP26_00041 PE=4 SV=1	Streptococcus phage IPP26	135	177	43.3	54.6	7e-14
66	TR	A0A1D7XLV1	HK97 gp10 family phage protein OS=Clostridium taeniosporum OX=394958 GN=BGI42_11400 PE=4 SV=1	Clostridium taeniosporum	136	172	43.6	56.4	4e-13
67	TR	A0Q0U1	HK97 gp10 family phage protein OS=Clostridium novyi (strain NT) OX=386415 GN=NT01CX_2170 PE=4 SV=1	Clostridium novyi (strain NT)	132	171	38.7	55.7	5.1e-13
68	TR	A0A1W1X024	Phage protein, HK97 gp10 family OS=Clostridium acidisoli DSM 12555 OX=1121291 GN=SAMN02745134_00255 PE=4 SV=1	Clostridium acidisoli DSM 12555	149	172	38.9	55.8	5.3e-13
69	TR	A0A8J6IF52	HK97 gp10 family phage protein OS=Neobittarella massiliensis OX=2041842 GN=H8K20_06380 PE=4 SV=1	Neobittarella massiliensis	140	170	40.7	51.9	8.7e-13
70	TR	A0A6M0R8D4	HK97 gp10 family phage protein OS=Clostridium niameyense OX=1622073 GN=FDF74_04630 PE=4 SV=1	Clostridium niameyense	132	166	41.9	60.5	2.8e-12
71	TR	A0A098MF11	HK97 gp10 family phage protein OS=Paenibacillus wynnii OX=268407 GN=PWYN_03010 PE=4 SV=1	Paenibacillus wynnii	135	166	41.9	56.2	3e-12
72	TR	W8EBB9	Tail component protein OS=Geobacillus phage GBK2 OX=1458842 GN=GBK2_9 PE=4 SV=1	Geobacillus phage GBK2	159	167	31.2	48.2	3.6e-12
73	TR	A0A1U6JHW4	HK97 gp10 family phage protein OS=Clostridium chauvoei JF4335 OX=1351755 GN=CCH01_17300 PE=4 SV=1	Clostridium chauvoei JF4335	136	162	35.1	56.8	1.2e-11
74	TR	R5ZK28	HK97 gp10 family phage protein OS=Eubacterium sp. CAG:156 OX=1262880 GN=BN504_00797 PE=4 SV=1	Eubacterium sp. CAG:156	155	160	30.9	52.9	3.6e-11
75	TR	G5K3R3	Phage protein, HK97 gp10 family OS=Streptococcus ictaluri 707-05 OX=764299 GN=STRIC_1434 PE=4 SV=1	Streptococcus ictaluri 707-05	134	157	35.5	50.5	6.4e-11
76	TR	A0A1I3I6P1	Phage protein, HK97 gp10 family OS=Nocardioides psychrotolerans OX=1005945 GN=SAMN05216561_108139 PE=4 SV=1	Nocardioides psychrotolerans	121	155	41.9	57	9.5e-11
77	TR	A0A091C7R0	Putative phage tail component OS=Tetragenococcus muriaticus 3MR10-3 OX=1302648 GN=TMU3MR103_0633 PE=4 SV=1	Tetragenococcus muriaticus 3MR10-3	136	154	36.3	52	1.9e-10
78	TR	A0A1H0M8C1	HK97 gp10 family phage protein OS=Clostridium gasigenes OX=94869 GN=SAMN04488529_101357 PE=4 SV=1	Clostridium gasigenes	137	154	44.9	59	1.9e-10
79	TR	A0A1I2NN29	Phage protein, HK97 gp10 family OS=Clostridium cadaveris OX=1529 GN=SAMN04487885_12319 PE=4 SV=1	Clostridium cadaveris	156	155	29.2	48.9	2e-10
80	TR	A0A136Q8F4	Phage protein, HK97 gp10 family OS=Christensenella minuta OX=626937 GN=HMPREF3293_00198 PE=4 SV=1	Christensenella minuta	143	153	39.1	55.4	3.1e-10
81	TR	A0A2T4Z923	HK97 gp10 family phage protein OS=Desmospora activa DSM 45169 OX=1121389 GN=C8J48_0961 PE=4 SV=1	Desmospora activa DSM 45169	131	152	37.3	53.9	3.3e-10
82	TR	A0A4U0NMF9	HK97 gp10 family phage protein OS=Streptomyces piniterrae OX=2571125 GN=FCH28_09740 PE=4 SV=1	Streptomyces piniterrae	148	153	31.7	47.2	3.4e-10
83	TR	A0A7M2RKI7	HK97 gp10 family phage protein OS=Blautia liquoris OX=2779518 GN=INP51_06420 PE=4 SV=1	Blautia liquoris	111	150	33.9	52.2	4.2e-10
84	TR	A0A1M6L1A6	Phage protein, HK97 gp10 family OS=Hathewaya proteolytica DSM 3090 OX=1121331 GN=SAMN02745248_00582 PE=4 SV=1	Hathewaya proteolytica DSM 3090	138	151	35	51.3	5.4e-10
85	TR	R4K515	Phage protein, HK97 gp10 family OS=Clostridium pasteurianum BC1 OX=86416 GN=Clopa_1901 PE=4 SV=1	Clostridium pasteurianum BC1	160	152	55.2	69	6e-10
86	TR	A0A1Y4UIX9	HK97 gp10 family phage protein OS=Tyzzerella sp. An114 OX=1965545 GN=B5E58_09080 PE=4 SV=1	Tyzzerella sp. An114	144	151	38.8	58.8	6.1e-10
87	TR	A0A2M9M5V5	HK97 gp10 family phage protein OS=Streptomyces sp. CB02959 OX=2020330 GN=CG747_20790 PE=4 SV=1	Streptomyces sp. CB02959	149	151	31.6	46.6	6.8e-10
88	TR	A0A7G9GPM9	HK97 gp10 family phage protein OS=Eubacterium hominis OX=2764325 GN=H9Q80_02080 PE=4 SV=1	Eubacterium hominis	137	150	38.5	50.5	7.5e-10
89	TR	A0A9E7P592	HK97 gp10 family phage protein OS=Stenotrophomonas phage vB_SmeS_BUCT704 OX=2924898 PE=4 SV=1	Stenotrophomonas phage vB_SmeS_BUCT704	140	150	41.6	57.3	7.9e-10
90	TR	A0A3A9EIF3	HK97 gp10 family phage protein OS=Acutalibacter sp. 1XD8-33 OX=2320081 GN=D7X94_08620 PE=4 SV=1	Acutalibacter sp. 1XD8-33	132	148	37.8	48.6	1.3e-09
91	TR	A0A4D6B0G7	Uncharacterized protein OS=Streptococcus phage Javan266 OX=2548082 GN=Javan266_0036 PE=4 SV=1	Streptococcus phage Javan266	169	150	26.5	45	1.4e-09
92	TR	A0A4D6AXY6	Capsid and scaffold protein OS=Streptococcus phage Javan202 OX=2548045 GN=Javan202_0019 PE=4 SV=1	Streptococcus phage Javan202	135	147	40	57.1	2e-09
93	TR	R5R6A9	HK97 gp10 family phage protein OS=Firmicutes bacterium CAG:646 OX=1262995 GN=BN747_01224 PE=4 SV=1	Firmicutes bacterium CAG:646	136	147	41.7	51.5	2e-09
94	TR	A0A0J8DBB1	Phage protein, HK97 gp10 family OS=Clostridium cylindrosporum DSM 605 OX=1121307 GN=CLCY_2c03560 PE=4 SV=1	Clostridium cylindrosporum DSM 605	136	145	38.6	50.5	4e-09
95	TR	A0A975SBC7	HK97 gp10 family phage protein OS=Gemella sp. zg-570 OX=2840371 GN=KMP11_03025 PE=4 SV=1	Gemella sp. zg-570	137	144	42.2	54.4	5.7e-09
96	TR	A0A4D6A383	Capsid and scaffold protein OS=Streptococcus phage Javan215 OX=2548051 GN=Javan215_0018 PE=4 SV=1	Streptococcus phage Javan215	135	143	40	57.1	7.7e-09
97	TR	A0A173W5Z4	Phage protein, HK97 gp10 family OS=Coprococcus eutactus OX=33043 GN=ERS852400_00067 PE=4 SV=1	Coprococcus eutactus	175	145	28.8	46.8	8.3e-09
98	TR	R6RKC5	HK97 gp10 family phage protein OS=Eubacterium siraeum CAG:80 OX=1263080 GN=BN788_00896 PE=4 SV=1	Eubacterium siraeum CAG:80	146	141	33.6	49.1	1.9e-08
99	TR	A0A249XNM6	Minor tail protein OS=Brevibacterium phage LuckyBarnes OX=2027888 GN=SEA_LUCKYBARNES_16 PE=4 SV=1	Brevibacterium phage LuckyBarnes	116	137	45.9	50.6	4e-08
100	TR	A0A1Q4W4C0	HK97 gp10 family phage protein OS=Streptomyces sp. CB02923 OX=1718985 GN=A6A06_09545 PE=4 SV=1	Streptomyces sp. CB02923	150	139	30.6	45.5	4e-08
101	TR	R9QNC6	Putative activator of tail terminator OS=Lactococcus phage Q33 OX=254253 GN=Q33_0040 PE=4 SV=1	Lactococcus phage Q33	139	138	35	53.4	4.5e-08
102	TR	A0A649V1X0	Capsid and scaffold protein OS=Lactococcus phage P1045 OX=2662293 PE=4 SV=1	Lactococcus phage P1045	139	138	35	53.4	4.5e-08
103	TR	A0A1P8BLE3	Activator of tail terminator OS=Lactococcus phage 62503 OX=1868853 GN=DS62503_39 PE=4 SV=1	Lactococcus phage 62503	139	138	35	53.4	4.5e-08
104	TR	A0A974BIG6	HK97 gp10 family phage protein OS=Sedimentibacter hydroxybenzoicus DSM 7310 OX=1123245 GN=HZF24_04505 PE=4 SV=1	Sedimentibacter hydroxybenzoicus DSM 7310	140	138	31	47.8	4.6e-08
105	TR	A0A927GY72	HK97 gp10 family phage protein OS=Paenibacillus oceani OX=2772510 GN=IDH45_06295 PE=4 SV=1	Paenibacillus oceani	145	138	36.2	52.4	5.1e-08
106	TR	A0A0F0HPL0	HK97 gp10 family phage protein OS=Saccharothrix sp. ST-888 OX=1427391 GN=UK12_27365 PE=4 SV=1	Saccharothrix sp. ST-888	142	137	32.7	46.9	6.7e-08
107	TR	A0A396QET3	HK97 gp10 family phage protein OS=Lachnospiraceae bacterium OF09-33XD OX=2292273 GN=DXA96_13855 PE=4 SV=1	Lachnospiraceae bacterium OF09-33XD	112	135	54.2	72.9	7.1e-08
108	TR	A0A653YNT6	Putative Bacteriophage HK97-gp10, tail-component OS=Nocardioides sp. AX2bis OX=2653157 GN=NOCARDAX2BIS_590017 PE=4 SV=1	Nocardioides sp. AX2bis	134	136	34.7	51.6	8.1e-08
109	TR	A0A926IFN3	HK97 gp10 family phage protein OS=Zhenhengia yiwuensis OX=2763666 GN=H8718_16220 PE=4 SV=1	Zhenhengia yiwuensis	137	135	37.6	50.5	1.2e-07
110	TR	A0A7X5KS36	HK97 gp10 family phage protein OS=Lachnospiraceae bacterium MD329 OX=2592090 GN=FMM68_09735 PE=4 SV=1	Lachnospiraceae bacterium MD329	137	134	37.9	50.5	1.7e-07
111	TR	R9N6N4	HK97 gp10 family phage protein OS=Dorea sp. 5-2 OX=1235798 GN=C817_03473 PE=4 SV=1	Dorea sp. 5-2	110	132	33.9	44.6	1.9e-07
112	TR	A0A1G8RTT4	Phage protein, HK97 gp10 family OS=Natribacillus halophilus OX=549003 GN=SAMN04488123_12021 PE=4 SV=1	Natribacillus halophilus	113	132	48.3	60.3	2e-07
113	TR	A0A367YR52	HK97 gp10 family phage protein OS=Desertihabitans brevis OX=2268447 GN=DT076_16610 PE=4 SV=1	Desertihabitans brevis	115	132	36.9	51.5	2.1e-07
114	TR	Q838U0	HK97 gp10 family phage protein OS=Enterococcus faecalis (strain ATCC 700802 / V583) OX=226185 GN=EF_0343 PE=4 SV=1	Enterococcus faecalis (strain ATCC 700802 / V583)	143	132	36.5	51	3.7e-07
115	TR	D2J065	Uncharacterized protein gp43 OS=Enterococcus phage phiFL4A OX=673839 GN=gp43 PE=4 SV=1	Enterococcus phage phiFL4A	143	132	36.5	51	3.7e-07
116	TR	A0A1M6EXE3	Phage protein, HK97 gp10 family OS=Clostridium amylolyticum OX=1121298 GN=SAMN05444401_1731 PE=4 SV=1	Clostridium amylolyticum	140	131	35.7	51	4.9e-07
117	TR	A0A0R2BLN4	HK97 gp10 family phage protein OS=Lapidilactobacillus dextrinicus DSM 20335 OX=1423738 GN=FC84_GL001654 PE=4 SV=1	Lapidilactobacillus dextrinicus DSM 20335	125	130	34.5	47.4	5.1e-07
118	TR	A0A2H5YVW2	HK97 gp10 family phage protein OS=bacterium HR27 OX=2035422 GN=HRbin27_00056 PE=4 SV=1	bacterium HR27	110	128	53.6	64.3	7.4e-07
119	TR	R5BTF9	HK97 gp10 family phage protein OS=Blautia hydrogenotrophica CAG:147 OX=1263061 GN=BN499_02102 PE=4 SV=1	Blautia hydrogenotrophica CAG:147	111	128	29.6	47	7.5e-07
120	TR	A0A7G9WJZ3	HK97 gp10 family phage protein OS=Caproicibacterium amylolyticum OX=2766537 GN=H6X83_05130 PE=4 SV=1	Caproicibacterium amylolyticum	151	130	27	44	8.3e-07
121	TR	A0A7V7QJP8	HK97 gp10 family phage protein OS=Candidatus Galacturonibacter soehngenii OX=2307010 GN=F7O84_08120 PE=4 SV=1	Candidatus Galacturonibacter soehngenii	159	130	27.8	43.7	9.5e-07
122	TR	A0A1Y3TGC1	HK97 gp10 family phage protein OS=Lachnoclostridium sp. An76 OX=1965654 GN=B5G27_11000 PE=4 SV=1	Lachnoclostridium sp. An76	136	128	43.1	55.6	1.2e-06
123	TR	A0A4D6BEQ0	HK97 gp10 family phage protein OS=Streptococcus phage Javan74 OX=2548305 GN=Javan74_0013 PE=4 SV=1	Streptococcus phage Javan74	167	129	31	46.9	1.5e-06
124	TR	A0A4D6A7T4	Minor capsid protein OS=Streptococcus phage Javan355 OX=2548123 GN=Javan355_0015 PE=4 SV=1	Streptococcus phage Javan355	140	127	28.1	48.2	1.9e-06
125	TR	A0A7H0XC39	Phage protein, HK97 gp10 family OS=Enterococcus phage AE4_2 OX=2771289 PE=4 SV=1	Enterococcus phage AE4_2	143	127	35.6	51	2e-06
126	TR	A0A1Q9JQ38	Phage protein, HK97 gp10 family OS=Anaerostipes sp. 494a OX=1261636 GN=BHF70_00790 PE=4 SV=1	Anaerostipes sp. 494a	111	125	30.4	47.3	2.1e-06
127	TR	A0A1I3UI99	Phage protein, HK97 gp10 family OS=Thermoflavimicrobium dichotomicum OX=46223 GN=SAMN05421852_12543 PE=4 SV=1	Thermoflavimicrobium dichotomicum	140	126	34.5	50	2.6e-06
128	TR	A0A1I2TIM1	Bacteriophage HK97-gp10, putative tail-component OS=Lachnospiraceae bacterium C7 OX=1792306 GN=SAMN04487761_1345 PE=4 SV=1	Lachnospiraceae bacterium C7	140	126	39	52.4	2.6e-06
129	TR	A0A2T7BBN1	HK97 gp10 family phage protein OS=Chitinophaga parva OX=2169414 GN=DCC81_24770 PE=4 SV=1	Chitinophaga parva	141	126	34.9	50	2.7e-06
130	TR	A0A391P8I3	Phage protein OS=Mediterraneibacter butyricigenes OX=2316025 GN=KGMB01110_04450 PE=4 SV=1	Mediterraneibacter butyricigenes	110	124	33.9	42.6	2.9e-06
131	TR	A0A7L5ZKE0	HK97 gp10 family phage protein OS=Micropruina sp. OX=2737536 GN=HZY73_11305 PE=4 SV=1	Micropruina sp.	112	124	40.4	49.4	3e-06
132	TR	A0A4D6APV6	HK97 gp10 family phage protein OS=Streptococcus phage Javan59 OX=2548277 GN=Javan59_0019 PE=4 SV=1	Streptococcus phage Javan59	167	126	30.1	46	4.1e-06
133	TR	A0A7M2RFB3	HK97 gp10 family phage protein OS=Blautia liquoris OX=2779518 GN=INP51_13890 PE=4 SV=1	Blautia liquoris	112	123	42.6	60.7	4.2e-06
134	TR	A0A9E7T4U5	HK97 gp10 family phage protein OS=Bacillus phage BC-1 OX=2961686 GN=BC1_00066 PE=4 SV=1	Bacillus phage BC-1	118	123	38.2	52.8	4.7e-06
135	TR	N9Y1K6	HK97 gp10 family phage protein OS=Clostridium thermobutyricum OX=29372 GN=HMPREF1092_00921 PE=4 SV=1	Clostridium thermobutyricum	138	124	25.2	53.9	4.9e-06
136	TR	A0A367FP19	HK97 gp10 family phage protein OS=Sphaerisporangium album OX=509200 GN=DQ384_05430 PE=4 SV=1	Sphaerisporangium album	143	123	27.7	43.7	7.5e-06
137	TR	A0A7Y5XM88	HK97 gp10 family phage protein OS=Streptomycetaceae bacterium OX=2021369 GN=HOV66_28050 PE=4 SV=1	Streptomycetaceae bacterium	147	123	34.8	47.8	8.1e-06
138	TR	A0A0U5J8K6	Phage protein, HK97 gp10 family OS=Clostridium sp. C105KSO13 OX=1776045 GN=BN3456_00288 PE=4 SV=1	Clostridium sp. C105KSO13	112	121	31	47.4	8.2e-06
139	TR	A0A6H9YLG9	HK97 gp10 family phage protein OS=Actinomadura rudentiformis OX=359158 GN=F8566_20265 PE=4 SV=1	Actinomadura rudentiformis	149	123	29.3	48	8.3e-06
140	TR	A0A2I8VH51	HK97 gp10 family phage protein OS=Salinigranum rubrum OX=755307 GN=C2R22_05920 PE=4 SV=1	Salinigranum rubrum	155	123	34	48.5	9.2e-06
141	TR	R6IVT6	Bacteriophage protein PF04883 family OS=Ruminococcus sp. CAG:177 OX=1262952 GN=BN517_00319 PE=4 SV=1	Ruminococcus sp. CAG:177	160	123	34	44.3	9.9e-06

## Sheet: gpZ lambda
ncbiblast-R20231124-165445-0600-67178837-p1m
Hit	DB	Accession	Description	Organism	Length	Score(Bits)	Identities(%)	Positives(%)	E()
1	SP	P03731	Tail completion protein Z OS=Escherichia phage lambda OX=2681611 GN=Z PE=3 SV=1	Escherichia phage lambda	192	939	100	100	5.5e-128
2	TR	A0A7Z1AD62	Prophage minor tail protein Z (GPZ) OS=Candidatus Thiodiazotropha endolucinida OX=1655433 GN=CODIS_41440 PE=4 SV=1	Candidatus Thiodiazotropha endolucinida	192	939	100	100	5.5e-128
3	TR	A0A1S1V5Y2	Prophage minor tail protein Z (GPZ) OS=Andreesenia angusta OX=39480 GN=EUAN_21510 PE=4 SV=1	Andreesenia angusta	192	939	100	100	5.5e-128
4	TR	A0A417Y9I6	Phage tail protein OS=Oceanobacillus profundus OX=372463 GN=D1B32_23080 PE=4 SV=1	Oceanobacillus profundus	192	939	100	100	5.5e-128
5	TR	V5BNZ1	Minor tail protein Z OS=Methyloglobulus morosus KoM1 OX=1116472 GN=MGMO_198c00030 PE=4 SV=1	Methyloglobulus morosus KoM1	192	939	100	100	5.5e-128
6	TR	A0A021X5X7	Minor tail protein Z OS=Shinella sp. DD12 OX=1410620 GN=SHLA_132c000030 PE=4 SV=1	Shinella sp. DD12	192	939	100	100	5.5e-128
7	TR	A0A083ZYS8	Prophage minor tail protein Z (GPZ) OS=Serratia sp. DD3 OX=1410619 GN=SRDD_28730 PE=4 SV=1	Serratia sp. DD3	192	939	100	100	5.5e-128
8	TR	A0A140NCA8	Prophage minor tail Z family protein OS=Escherichia coli (strain B / BL21-DE3) OX=469008 GN=ECBD_2865 PE=4 SV=1	Escherichia coli (strain B / BL21-DE3)	192	939	100	100	5.5e-128
9	TR	A0A939DTV0	Phage tail protein OS=Bowmanella dokdonensis OX=751969 GN=J0A66_21375 PE=4 SV=1	Bowmanella dokdonensis	192	939	100	100	5.5e-128
10	TR	A0A346FJ29	Minor tail fiber protein OS=Enterobacteria phage O276 OX=2282412 GN=10 PE=4 SV=1	Enterobacteria phage O276	192	939	100	100	5.5e-128
11	TR	A0A2R9YJK4	Prophage minor tail Z family protein OS=Escherichia phage YDC107_1 OX=2056767 GN=YDC107_5369 PE=4 SV=1	Escherichia phage YDC107_1	192	939	100	100	5.5e-128
12	TR	K7P6Q6	Minor tail protein Z OS=Escherichia phage HK630 OX=1147146 GN=HK630_011 PE=4 SV=1	Escherichia phage HK630	192	939	100	100	5.5e-128
13	TR	K7PHR7	Minor tail protein OS=Escherichia phage HK629 OX=1147148 GN=HK629_010 PE=4 SV=1	Escherichia phage HK629	192	939	100	100	5.5e-128
14	TR	A0A7G0Y974	Tail component OS=Escherichia phage DN1 OX=2024003 GN=DN1_11 PE=4 SV=1	Escherichia phage DN1	192	939	100	100	5.5e-128
15	TR	A0A0K2FI48	Tail component OS=Escherichia phage DE3 OX=482822 GN=Z PE=4 SV=1	Escherichia phage DE3	192	939	100	100	5.5e-128
16	TR	B7LBC5	Minor tail protein Z (GpZ) OS=Escherichia coli (strain 55989 / EAEC) OX=585055 GN=EC55989_0799 PE=4 SV=1	Escherichia coli (strain 55989 / EAEC)	192	936	99.5	100	1.6e-127
17	TR	A0A0B8XLK5	Prophage minor tail protein Z (GPZ) OS=Pedobacter glucosidilyticus OX=1122941 GN=PBAC_33180 PE=4 SV=1	Pedobacter glucosidilyticus	192	936	99.5	100	1.6e-127
18	TR	A0A653FTF1	Phage Ne1 neck protein OS=Escherichia phage ev099 OX=2847061 PE=4 SV=1	Escherichia phage ev099	192	935	99.5	99.5	2.2e-127
19	TR	Q3YZJ9	Tail component of prophage OS=Shigella sonnei (strain Ss046) OX=300269 GN=SSON_2422 PE=4 SV=1	Shigella sonnei (strain Ss046)	192	934	99.5	99.5	3.2e-127
20	TR	A0A143ENV1	Phage minor tail protein OS=Escherichia coli O157:H7 OX=83334 GN=ECs_1638 PE=4 SV=1	Escherichia coli O157:H7	192	933	99	100	4.5e-127
21	TR	A0A0H2V9X3	Putative tail fiber component Z of prophage OS=Escherichia coli O6:H1 (strain CFT073 / ATCC 700928 / UPEC) OX=199310 GN=c3165 PE=4 SV=1	Escherichia coli O6:H1 (strain CFT073 / ATCC 700928 / UPEC)	192	932	99	100	6.4e-127
22	TR	A0A653FRU2	Phage Ne1 neck protein OS=Escherichia phage ev207 OX=2847062 PE=4 SV=1	Escherichia phage ev207	192	932	98.4	100	6.4e-127
23	TR	A0A653FTY7	Phage Ne1 neck protein OS=Escherichia phage 2G7b OX=2847057 PE=4 SV=1	Escherichia phage 2G7b	192	932	98.4	100	6.4e-127
24	TR	A0A653FR92	Phage Ne1 neck protein OS=Escherichia virus Lambda_2G7a OX=2686052 PE=4 SV=1	Escherichia virus Lambda_2G7a	192	929	97.9	100	1.8e-126
25	TR	A0A0H2YYM9	Tail fiber component Z of prophage OS=Escherichia coli O1:K1 / APEC OX=405955 GN=APECO1_255 PE=4 SV=1	Escherichia coli O1:K1 / APEC	192	929	99	99.5	1.8e-126
26	TR	A0A0H2V6W8	Putative tail fiber component Z of prophage OS=Escherichia coli O6:H1 (strain CFT073 / ATCC 700928 / UPEC) OX=199310 GN=c1578 PE=4 SV=1	Escherichia coli O6:H1 (strain CFT073 / ATCC 700928 / UPEC)	192	929	99	99.5	1.8e-126
27	TR	A0A653FVG2	Phage Ne1 neck protein OS=Escherichia phage ev017 OX=2847060 PE=4 SV=1	Escherichia phage ev017	192	929	99	99.5	1.8e-126
28	TR	A0A653FTA3	Phage Ne1 neck protein OS=Escherichia phage ev243 OX=2847063 PE=4 SV=1	Escherichia phage ev243	192	929	97.9	100	1.8e-126
29	TR	A0A653FTE4	Phage Ne1 neck protein OS=Escherichia phage Lambda_ev058 OX=2742950 PE=4 SV=1	Escherichia phage Lambda_ev058	192	929	97.9	100	1.8e-126
30	TR	A0A653FRB1	Phage Ne1 neck protein OS=Escherichia phage 2H10 OX=2847058 PE=4 SV=1	Escherichia phage 2H10	192	928	99	99.5	2.6e-126
31	TR	A0A0H3EFZ8	Putative minor tail protein OS=Escherichia coli O83:H1 (strain NRG 857C / AIEC) OX=685038 GN=NRG857_05805 PE=4 SV=1	Escherichia coli O83:H1 (strain NRG 857C / AIEC)	192	926	97.9	99.5	5.3e-126
32	TR	A0A653FSF3	Phage Ne1 neck protein OS=Escherichia virus Lambda_4C10 OX=2686057 PE=4 SV=1	Escherichia virus Lambda_4C10	192	916	97.4	99	1.8e-124
33	TR	A0A653FRG8	Phage Ne1 neck protein OS=Escherichia phage 4A7 OX=2847059 PE=4 SV=1	Escherichia phage 4A7	192	916	97.4	99	1.8e-124
34	TR	B7MEV5	Minor tail protein Z (GpZ) OS=Escherichia coli O45:K1 (strain S88 / ExPEC) OX=585035 GN=ECS88_0579 PE=4 SV=1	Escherichia coli O45:K1 (strain S88 / ExPEC)	214	918	97.4	99	1.9e-124
35	TR	A0A3N9TAN3	Phage tail protein (Fragment) OS=Vibrio viridaestus OX=2487322 GN=EES38_22035 PE=4 SV=1	Vibrio viridaestus	160	773	99.4	99.4	3.6e-103
36	TR	A0A653FQD2	Phage Ne1 neck protein OS=Escherichia phage 2B8 OX=2847056 PE=4 SV=1	Escherichia phage 2B8	177	670	75.5	81.8	3.2e-87
37	TR	A0A0H2YY69	Minor tail protein OS=Escherichia coli O1:K1 / APEC OX=405955 GN=APECO1_404 PE=4 SV=1	Escherichia coli O1:K1 / APEC	177	635	69.3	80.2	6.8e-82
38	TR	B2U0C9	Prophage minor tail protein Z (GPZ) OS=Shigella boydii serotype 18 (strain CDC 3083-94 / BS512) OX=344609 GN=SbBS512_E1462 PE=4 SV=1	Shigella boydii serotype 18 (strain CDC 3083-94 / BS512)	177	635	69.3	80.2	6.8e-82
39	TR	B7ML55	Minor tail protein Z (GpZ) OS=Escherichia coli O45:K1 (strain S88 / ExPEC) OX=585035 GN=ECS88_1374 PE=4 SV=1	Escherichia coli O45:K1 (strain S88 / ExPEC)	177	635	69.3	80.2	6.8e-82
40	TR	B2TZ71	Prophage minor tail protein Z (GPZ) OS=Shigella boydii serotype 18 (strain CDC 3083-94 / BS512) OX=344609 GN=SbBS512_E1294 PE=4 SV=1	Shigella boydii serotype 18 (strain CDC 3083-94 / BS512)	177	628	68.2	79.7	7.9e-81
41	TR	A0A152GJS4	Phage minor tail protein OS=Escherichia coli O157:H7 OX=83334 GN=ECs_2171 PE=4 SV=1	Escherichia coli O157:H7	177	625	69.3	78.6	2.2e-80
42	TR	B7ULV0	Predicted minor tail protein OS=Escherichia coli O127:H6 (strain E2348/69 / EPEC) OX=574521 GN=E2348C_0704 PE=4 SV=1	Escherichia coli O127:H6 (strain E2348/69 / EPEC)	177	618	67.7	78.1	2.6e-79
43	TR	A0A0H2V6I2	Putative tail component of prophage OS=Escherichia coli O6:H1 (strain CFT073 / ATCC 700928 / UPEC) OX=199310 GN=c1454 PE=4 SV=1	Escherichia coli O6:H1 (strain CFT073 / ATCC 700928 / UPEC)	177	604	66.7	78.1	3.5e-77
44	TR	B2TW02	Prophage minor tail protein Z (GPZ) OS=Shigella boydii serotype 18 (strain CDC 3083-94 / BS512) OX=344609 GN=SbBS512_E0889 PE=4 SV=1	Shigella boydii serotype 18 (strain CDC 3083-94 / BS512)	191	565	60.2	71.8	4.8e-71
45	TR	K7P7A8	Minor tail protein Z OS=Enterobacteria phage HK225 OX=1147144 GN=HK225_010 PE=4 SV=1	Enterobacteria phage HK225	184	554	59.4	77.1	1.8e-69
46	TR	K7PKQ5	Minor tail protein Z OS=Enterobacteria phage mEp237 OX=1147151 GN=mEp237_010 PE=4 SV=1	Enterobacteria phage mEp237	184	554	59.4	77.1	1.8e-69
47	SP	O64325	Tail completion protein OS=Escherichia phage N15 OX=1604876 GN=gene 11 PE=3 SV=1	Escherichia phage N15	184	552	58.9	77.1	3.6e-69
48	TR	B7L473	Minor tail protein Z (GpZ) OS=Escherichia coli (strain 55989 / EAEC) OX=585055 GN=EC55989_1398 PE=4 SV=1	Escherichia coli (strain 55989 / EAEC)	191	540	58.7	69.9	3e-67
49	TR	A0A485ABE1	Prophage minor tail protein Z (GPZ) OS=Kluyvera cryocrescens OX=580 GN=NCTC12993_00776 PE=4 SV=1	Kluyvera cryocrescens	184	536	56.8	76	9.7e-67
50	TR	H5UYW4	Putative prophage minor tail protein Z OS=Atlantibacter hermannii NBRC 105704 OX=1115512 GN=EH105704_01_01230 PE=4 SV=1	Atlantibacter hermannii NBRC 105704	184	525	57.3	73.4	4.5e-65
51	TR	B7LET5	Z protein OS=Escherichia coli (strain 55989 / EAEC) OX=585055 GN=Z PE=4 SV=1	Escherichia coli (strain 55989 / EAEC)	209	527	53.9	70.4	5e-65
52	TR	E3G2U5	Prophage minor tail Z family protein OS=Enterobacter lignolyticus (strain SCF1) OX=701347 GN=Entcl_1870 PE=4 SV=1	Enterobacter lignolyticus (strain SCF1)	184	519	56.8	74	3.7e-64
53	TR	S5MBY4	Minor tail protein OS=Escherichia phage 1720a-02 OX=1115653 PE=4 SV=1	Escherichia phage 1720a-02	208	518	52.9	69.9	1.1e-63
54	TR	A0A7R7D0S8	Phage minor tail protein OS=Stx2a-converting phage Stx2_499 OX=2751377 PE=4 SV=1	Stx2a-converting phage Stx2_499	208	518	52.9	69.9	1.1e-63
55	TR	A0A7U3LQC8	Phage minor tail protein OS=Stx2a-converting phage Stx2_14744 OX=2751373 PE=4 SV=1	Stx2a-converting phage Stx2_14744	208	518	52.9	69.9	1.1e-63
56	TR	A0A9E7LRT2	Tail component Z OS=Escherichia phage ASU11 OX=2945940 GN=ASU11_gp19c PE=4 SV=1	Escherichia phage ASU11	209	516	53.4	69.4	2.3e-63
57	TR	A0A0H3JGA8	Phage minor tail protein OS=Escherichia coli O157:H7 OX=83334 GN=ECs_2954 PE=4 SV=1	Escherichia coli O157:H7	207	510	52.4	69.4	1.8e-62
58	TR	A0A7R7D2G0	Phage minor tail protein OS=Stx2a-converting phage Stx2_95 OX=2751391 PE=4 SV=1	Stx2a-converting phage Stx2_95	207	510	52.4	69.4	1.8e-62
59	TR	Q9EYD6	Minor tail protein Z OS=Enterobacteria phage VT1-Sakai OX=462299 GN=Z PE=4 SV=1	Enterobacteria phage VT1-Sakai	207	510	52.4	69.4	1.8e-62
60	TR	A0A7R7D2N7	Phage minor tail protein OS=Stx2a-converting phage Stx2_12E129_PPompW OX=2751394 PE=4 SV=1	Stx2a-converting phage Stx2_12E129_PPompW	207	510	52.4	69.4	1.8e-62
61	TR	D4E0Q4	Prophage minor tail protein Z (GPZ) OS=Serratia odorifera DSM 4582 OX=667129 GN=vmtZ PE=4 SV=1	Serratia odorifera DSM 4582	187	453	49.5	70.3	4.2e-54
62	TR	M9NZH5	Minor tail protein OS=Enterobacteria phage phi80 OX=10713 GN=PHI80_10 PE=4 SV=1	Enterobacteria phage phi80	194	446	48.3	67.2	6e-53
63	TR	A0A1B7JGQ6	Minor tail protein Z OS=Providencia heimbachae ATCC 35613 OX=1354272 GN=M998_3808 PE=4 SV=1	Providencia heimbachae ATCC 35613	185	441	49.7	69.6	2.6e-52
64	TR	A0A873WPA6	Tail component Z OS=Providencia phage PSTCR8lys OX=2783551 PE=4 SV=1	Providencia phage PSTCR8lys	184	439	47.6	71.2	5e-52
65	TR	K7PH83	Minor tail protein OS=Enterobacteria phage mEp043 c-1 OX=1147149 GN=mEp043_009 PE=4 SV=1	Enterobacteria phage mEp043 c-1	192	439	51.5	67.5	6.5e-52
66	TR	K7PMB7	Minor tail protein Z OS=Enterobacteria phage mEp213 OX=1147156 GN=mEp213_008 PE=4 SV=1	Enterobacteria phage mEp213	192	439	51.5	67.5	6.5e-52
67	TR	Q8ZQG7	Fels-1 phage tail component OS=Salmonella typhimurium (strain LT2 / SGSC1412 / ATCC 700720) OX=99287 GN=STM0914 PE=4 SV=1	Salmonella typhimurium (strain LT2 / SGSC1412 / ATCC 700720)	194	434	48.8	66.7	3.9e-51
68	TR	Q8ZN01	Gifsy-1 prophage OS=Salmonella typhimurium (strain LT2 / SGSC1412 / ATCC 700720) OX=99287 GN=STM2600 PE=4 SV=1	Salmonella typhimurium (strain LT2 / SGSC1412 / ATCC 700720)	192	433	50.3	66.3	5.2e-51
69	TR	B7L8P6	Minor tail protein Z (GPZ) of prophage OS=Escherichia coli (strain 55989 / EAEC) OX=585055 GN=EC55989_1703 PE=4 SV=1	Escherichia coli (strain 55989 / EAEC)	192	429	50.3	64.8	2.1e-50
70	TR	B7UNW0	Predicted minor tail protein OS=Escherichia coli O127:H6 (strain E2348/69 / EPEC) OX=574521 GN=E2348C_1026 PE=4 SV=1	Escherichia coli O127:H6 (strain E2348/69 / EPEC)	192	429	50.3	64.8	2.1e-50
71	TR	K7PKI6	Minor tail protein OS=Enterobacteria phage mEp460 OX=1147152 GN=mEp460_008 PE=4 SV=1	Enterobacteria phage mEp460	192	429	50.3	64.8	2.1e-50
72	TR	A0A9E7E204	Tail component Z OS=Escherichia phage vB_EcoS-606R10 OX=2946106 PE=4 SV=1	Escherichia phage vB_EcoS-606R10	192	429	50.3	64.8	2.1e-50
73	TR	A5LH33	Putative tail component OS=Enterobacteria phage cdtI OX=414970 PE=4 SV=1	Enterobacteria phage cdtI	192	429	50.3	64.8	2.1e-50
74	TR	A0A653FS33	Ne1 neck protein OS=Escherichia virus mEp460_4F5 OX=2686058 PE=4 SV=1	Escherichia virus mEp460_4F5	192	426	50.3	64.8	6e-50
75	TR	A0A291AWZ0	Putative minor tail protein OS=Escherichia phage Ayreon OX=2040288 GN=SJJBTUD_0008 PE=4 SV=1	Escherichia phage Ayreon	192	425	49.7	64.3	8.5e-50
76	TR	A0A653FTB6	Ne1 neck protein OS=Escherichia phage mEp460_ev081 OX=2695846 PE=4 SV=1	Escherichia phage mEp460_ev081	192	424	49.7	64.3	1.2e-49
77	TR	A0A0H2VVL3	Tail component of prophage CP-933K OS=Shigella flexneri OX=623 GN=SF0708 PE=4 SV=1	Shigella flexneri	194	421	48.2	64.3	3.6e-49
78	TR	A0A0H2Z6Y6	Tail component of prophage CP-933K OS=Escherichia coli O1:K1 / APEC OX=405955 GN=APECO1_2023 PE=4 SV=1	Escherichia coli O1:K1 / APEC	192	420	49.2	63.8	4.9e-49
79	TR	B7MNG1	Minor tail protein Z (GPZ) of prophage OS=Escherichia coli O45:K1 (strain S88 / ExPEC) OX=585035 GN=ECS88_5033 PE=4 SV=1	Escherichia coli O45:K1 (strain S88 / ExPEC)	192	420	49.2	63.8	4.9e-49
80	TR	A0A9E7J794	Tail component Z OS=Escherichia phage vB_EcoS-569R4 OX=2946104 PE=4 SV=1	Escherichia phage vB_EcoS-569R4	192	420	48.7	64.3	4.9e-49
81	TR	A0A0J5KPM7	Tail protein OS=Pluralibacter gergoviae OX=61647 GN=ABW06_24555 PE=4 SV=1	Pluralibacter gergoviae	191	418	45.5	66.7	9.4e-49
82	TR	Q8X5G0	Phage minor tail protein OS=Escherichia coli O157:H7 OX=83334 GN=ECs_0832 PE=4 SV=1	Escherichia coli O157:H7	192	418	49.7	64.3	9.7e-49
83	TR	A0A0L0ARH6	Tail protein OS=Klebsiella sp. RIT-PI-d OX=1681196 GN=AC791_15420 PE=4 SV=1	Klebsiella sp. RIT-PI-d	191	413	47.5	66.7	5.4e-48
84	TR	A0A0F0VDB1	Tail protein OS=Pluralibacter gergoviae OX=61647 GN=ABW06_24470 PE=4 SV=1	Pluralibacter gergoviae	191	396	44.4	64.6	2e-45
85	TR	A0A976SMU6	Tail completion protein OS=Vibrio phage vB_Va_Val-yong3 OX=2972438 PE=4 SV=1	Vibrio phage vB_Va_Val-yong3	209	384	41.6	64	2.2e-43
86	TR	A0A7L5GFN9	Minor tail protein OS=Vibrio phage HY01 OX=2736205 PE=4 SV=1	Vibrio phage HY01	210	383	42.7	63.3	3.2e-43
87	TR	A0A0H3EH24	Putative tail component of prophage CP-933K OS=Escherichia coli O83:H1 (strain NRG 857C / AIEC) OX=685038 GN=NRG857_07730 PE=4 SV=1	Escherichia coli O83:H1 (strain NRG 857C / AIEC)	196	335	40.8	55.4	3.7e-36
88	TR	Q83R61	Tail component of prophage CP-933K OS=Shigella flexneri OX=623 GN=SF1894 PE=4 SV=1	Shigella flexneri	196	331	40.8	54.9	1.5e-35
89	TR	B8F4K4	Putative phage tail component OS=Glaesserella parasuis serovar 5 (strain SH0165) OX=557723 GN=HAPS_0603 PE=4 SV=1	Glaesserella parasuis serovar 5 (strain SH0165)	177	263	35.6	54.5	1.4e-25
90	TR	A0A7W2EXG7	Phage tail protein (Fragment) OS=Rugamonas brunnea OX=2758569 GN=H3H37_25390 PE=4 SV=1	Rugamonas brunnea	51	232	100	100	2e-22
91	TR	A0A4R5TLE6	Phage tail protein (Fragment) OS=Arthrobacter crusticola OX=2547960 GN=E2F48_17170 PE=4 SV=1	Arthrobacter crusticola	51	232	100	100	2e-22
92	TR	A0A4R5PUW2	Phage tail protein (Fragment) OS=Dankookia rubra OX=1442381 GN=E2C06_36945 PE=4 SV=1	Dankookia rubra	51	232	100	100	2e-22
93	TR	A0A6L5E3Z9	Phage tail protein (Fragment) OS=Marinifilum sp. N1E240 OX=2608082 GN=GCQ56_20130 PE=4 SV=1	Marinifilum sp. N1E240	51	232	100	100	2e-22
94	TR	A3MZN1	Putative phage tail component OS=Actinobacillus pleuropneumoniae serotype 5b (strain L20) OX=416269 GN=APL_0513 PE=4 SV=1	Actinobacillus pleuropneumoniae serotype 5b (strain L20)	175	240	36.2	55.4	3.5e-22
95	TR	A0A448K0H3	Putative tail component of prophage OS=Pasteurella aerogenes OX=749 GN=NCTC13378_00781 PE=4 SV=1	Pasteurella aerogenes	174	237	36	51.9	9.5e-22
96	TR	Q8ZQ91	Gifsy-2 prophage probable minor tail protein OS=Salmonella typhimurium (strain LT2 / SGSC1412 / ATCC 700720) OX=99287 GN=STM1036 PE=4 SV=1	Salmonella typhimurium (strain LT2 / SGSC1412 / ATCC 700720)	188	228	32.5	47.5	2.9e-20
97	TR	A0A2U0TAF2	Minor tail protein Z (GPZ) OS=Pasteurella langaaensis DSM 22999 OX=1122935 GN=C8D76_103110 PE=4 SV=1	Pasteurella langaaensis DSM 22999	175	217	41.4	58	9e-19
98	TR	A0A085G107	Minor tail protein Z OS=Ewingella americana ATCC 33852 OX=910964 GN=GEAM_4253 PE=4 SV=1	Ewingella americana ATCC 33852	77	179	54.3	71.4	3.2e-14
99	TR	A0A7V8QM55	Phage tail protein (Fragment) OS=Ectothiorhodospiraceae bacterium WFHF3C12 OX=1914406 GN=H0Z60_21565 PE=4 SV=1	Ectothiorhodospiraceae bacterium WFHF3C12	35	161	100	100	5.7e-12
100	TR	A0A919XJ27	Phage tail protein OS=Paenibacillus albilobatus OX=2716884 GN=J2TS6_42620 PE=4 SV=1	Paenibacillus albilobatus	183	132	27.2	46.2	2.1e-06

## Sheet: p143 T5
ncbiblast-R20231124-165319-0595-51040004-p1m
Hit	DB	Accession	Description	Organism	Length	Score(Bits)	Identities(%)	Positives(%)	E()
1	SP	Q6QGE0	Tail completion protein p143 OS=Escherichia phage T5 OX=2695836 GN=ORF136 PE=2 SV=1	Escherichia phage T5	255	1265	100	100	1.4e-175
2	TR	A0A291NKM7	Tail completion protein OS=Salmonella phage SP01 OX=1920294 PE=4 SV=1	Salmonella phage SP01	255	1247	97.6	99.6	7.6e-173
3	TR	A0A7L5CDP9	Tail completion protein OS=Salmonella phage vB_Sen_I1 OX=2723910 GN=vBSenI1_58 PE=4 SV=1	Salmonella phage vB_Sen_I1	255	1234	95.7	98.8	7.3e-171
4	TR	A0A161BZX7	Tail completion protein OS=Salmonella phage NR01 OX=1647411 GN=NR01_0077 PE=4 SV=1	Salmonella phage NR01	255	1229	95.3	98.4	4.2e-170
5	TR	A0A3P4A7P2	Tail completion protein OS=Escherichia phage vB_Eco_mar003J3 OX=2419761 GN=MAR003J3_00092 PE=4 SV=1	Escherichia phage vB_Eco_mar003J3	255	1217	94.5	98	2.8e-168
6	TR	A0A5B9N083	Tail completion protein OS=Salmonella phage SE3 OX=2575327 PE=4 SV=1	Salmonella phage SE3	255	1217	94.5	98	2.8e-168
7	TR	A0A193H118	Tail completion protein OS=Shigella phage SHSML-45 OX=1863010 PE=4 SV=1	Shigella phage SHSML-45	255	1214	94.9	97.3	8.1e-168
8	TR	A0A7S9ST61	Tail completion protein OS=Salmonella phage GEC_vB_N7 OX=2777380 GN=GECvBN7_gp176c PE=4 SV=1	Salmonella phage GEC_vB_N7	255	1213	94.1	97.6	1.2e-167
9	TR	I1TE48	Tail completion protein OS=Escherichia phage vB_EcoS_AKFV33 OX=2681605 GN=orf148 PE=4 SV=1	Escherichia phage vB_EcoS_AKFV33	255	1213	94.9	97.3	1.2e-167
10	TR	A0A2K8HNC3	Tail completion protein OS=Escherichia phage saus132 OX=2024325 GN=P132_0142 PE=4 SV=1	Escherichia phage saus132	255	1211	94.1	97.6	2.3e-167
11	TR	A0A5P1M906	Tail completion protein OS=Escherichia phage vB_EcoS-26175III OX=2576480 GN=INCEGHDL_00163 PE=4 SV=1	Escherichia phage vB_EcoS-26175III	255	1211	93.7	98	2.3e-167
12	TR	A0A5C0CER8	Tail completion protein OS=Salmonella phage SE19 OX=2592198 PE=4 SV=1	Salmonella phage SE19	255	1211	94.1	97.6	2.3e-167
13	TR	A0A5P1M866	Tail completion protein OS=Escherichia phage vB_EcoS-26175V OX=2576482 GN=JOHFDMOO_00144 PE=4 SV=1	Escherichia phage vB_EcoS-26175V	255	1211	93.7	98	2.3e-167
14	TR	A0A2Z5HN12	Tail completion protein OS=Salmonella phage S131 OX=2231354 PE=4 SV=1	Salmonella phage S131	255	1210	94.1	97.3	3.3e-167
15	TR	A0A2K8H7G1	Tail completion protein OS=Bacteriophage T5-like pork29 OX=2024332 GN=P29_0140 PE=4 SV=1	Bacteriophage T5-like pork29	255	1210	94.1	97.3	3.3e-167
16	TR	A0A5J6T9E0	Tail completion protein OS=Salmonella phage vB_SenS_SB13 OX=2591135 PE=4 SV=1	Salmonella phage vB_SenS_SB13	255	1208	93.7	97.6	6.7e-167
17	TR	A0A6M3H7S2	Tail completion protein OS=Salmonella phage vB_SenS-3 OX=2713217 GN=vBSenS3_193 PE=4 SV=1	Salmonella phage vB_SenS-3	255	1199	92.9	96.5	1.6e-165
18	TR	A0A2Z5HTN5	Tail completion protein OS=Salmonella phage S124 OX=2231351 PE=4 SV=1	Salmonella phage S124	255	1194	92.9	96.9	9.1e-165
19	TR	I7LH23	Tail completion protein OS=Yersinia phage phiR2-01 OX=1206557 GN=g136 PE=4 SV=1	Yersinia phage phiR2-01	255	1186	90.6	97.3	1.5e-163
20	TR	A0A1I9SF31	Tail completion protein OS=Klebsiella phage vB_Kpn_IME260 OX=1912318 PE=4 SV=1	Klebsiella phage vB_Kpn_IME260	253	970	73	89.1	1.1e-130
21	TR	A0A5B8R6C9	Tail completion protein OS=Klebsiella phage KpGranit OX=2596967 PE=4 SV=1	Klebsiella phage KpGranit	253	967	72.7	89.1	3.2e-130
22	TR	A0A5Q2U9R2	Tail completion protein OS=Bacteriophage Eos OX=2662137 PE=4 SV=1	Bacteriophage Eos	253	966	74.5	86.3	4.6e-130
23	TR	A0A7R8MM00	Tail completion protein OS=Klebsiella phage vB_KaS-Veronica OX=2762824 GN=EKKBBHHG_00143 PE=4 SV=1	Klebsiella phage vB_KaS-Veronica	253	964	72.3	89.1	9.2e-130
24	TR	A0A5P8PLN4	Tail completion protein OS=Klebsiella phage JIPh_Kp127 OX=2653645 GN=JIPhKp127_0161 PE=4 SV=1	Klebsiella phage JIPh_Kp127	253	964	72.3	89.1	9.2e-130
25	TR	A0A7R8MM18	Tail completion protein OS=Klebsiella phage vB_KppS-Anoxic OX=2762829 GN=NHPMDKGM_00146 PE=4 SV=1	Klebsiella phage vB_KppS-Anoxic	253	964	72.3	89.1	9.2e-130
26	TR	A0A5P8PKZ2	Tail completion protein OS=Klebsiella phage AmPh_EK80 OX=2653643 GN=AmPhEK80_0168 PE=4 SV=1	Klebsiella phage AmPh_EK80	253	962	72.3	89.1	1.9e-129
27	TR	A0A2D2W728	Tail completion protein OS=Pectobacterium phage DU_PP_V OX=2041492 GN=P13BB106kb_p118 PE=4 SV=1	Pectobacterium phage DU_PP_V	253	918	70.6	86.7	9.2e-123
28	TR	J9QM89	Tail completion protein OS=Pectobacterium phage My1 OX=1204539 GN=My1_139 PE=4 SV=1	Pectobacterium phage My1	254	825	64.2	80.2	1.3e-108
29	TR	A0A5P8PM54	Tail completion protein OS=Serratia phage Slocum OX=2601679 GN=CPT_Slocum_178 PE=4 SV=1	Serratia phage Slocum	256	813	63	79.4	9.5e-107
30	TR	A0A4Y5P1C1	Putative tail completion protein OS=Pantoea phage vB_PagS_AAS21 OX=2575261 GN=AAS21_gp009 PE=4 SV=1	Pantoea phage vB_PagS_AAS21	257	773	64.5	76.1	1.2e-100
31	TR	A0A873WTD3	Tail completion protein OS=Providencia phage PSTCR5 OX=2783547 PE=4 SV=1	Providencia phage PSTCR5	253	684	56.2	72.9	3.4e-87
32	TR	A0A2H4PRG8	Tail completion protein OS=Proteus phage PM135 OX=2048008 PE=4 SV=1	Proteus phage PM135	257	614	47.9	68.7	1.6e-76
33	TR	A0A2H5BGV5	Tail completion protein OS=Vibrio phage Thalassa OX=2570301 GN=THALASSA_25 PE=4 SV=1	Vibrio phage Thalassa	248	536	46.2	67.2	7.3e-65
34	TR	A0A6M9Z302	Tail completion protein OS=Vibrio phage Direpillow8 OX=2736264 GN=DIREPILLOW8_28 PE=4 SV=1	Vibrio phage Direpillow8	248	530	45.8	67.2	5.9e-64
35	TR	A0A6M9Z0C0	Tail completion protein OS=Vibrio phage AG74 OX=2736261 GN=AG74_23 PE=4 SV=1	Vibrio phage AG74	248	529	45.5	67.2	8.4e-64
36	TR	A0A4Y6E9J5	Tail completion protein OS=Vibrio phage Brizo OX=2590896 GN=15 PE=4 SV=1	Vibrio phage Brizo	248	529	45.5	67.2	8.4e-64
37	TR	A0A7T8ENA6	Tail completion protein OS=Vibrio phage GRLPWR OX=2801533 GN=27 PE=4 SV=1	Vibrio phage GRLPWR	248	527	45.5	66.8	1.7e-63
38	TR	A0A679DL48	Tail completion protein OS=Vibrio phage KIT04 OX=2508207 GN=KIT04_151 PE=4 SV=1	Vibrio phage KIT04	248	525	45.5	68	3.4e-63
39	TR	A0A9E6MD33	Tail completion protein OS=Vibrio phage VPG01 OX=2798882 GN=VPG01_154 PE=4 SV=1	Vibrio phage VPG01	248	524	45.5	66.8	4.8e-63
40	TR	A0A7S5R5K3	Tail completion protein OS=Vibrio phage VPT02 OX=2698726 GN=VPT02_154 PE=4 SV=1	Vibrio phage VPT02	248	524	45.5	66.8	4.8e-63
41	TR	A0A2H5BGD3	Tail completion protein OS=Vibrio phage Ceto OX=2570300 GN=CETO_27 PE=4 SV=1	Vibrio phage Ceto	248	517	45.5	66	5.4e-62
42	TR	A0A0N9BA61	Tail completion protein OS=Vibrio phage vB_VorS-PVo5 OX=1689660 GN=AEO54_301 PE=4 SV=1	Vibrio phage vB_VorS-PVo5	248	516	45.1	65.1	7.7e-62
43	TR	A0A2D0YNK0	Tail completion protein OS=Vibrio phage JSF10 OX=1983593 PE=4 SV=1	Vibrio phage JSF10	253	427	39.2	58.8	2.2e-48
44	TR	A0A0B5H918	Tail completion protein OS=Vibrio phage phi 3 OX=1589298 GN=SBVP3_00136 PE=4 SV=1	Vibrio phage phi 3	253	423	38.4	58.4	8.9e-48
45	TR	A0A5J6TB50	Tail completion protein OS=Salmonella phage vB_SenS_SB13 OX=2591135 PE=4 SV=1	Salmonella phage vB_SenS_SB13	78	361	94.5	97.3	9.7e-41
46	TR	A0A411BKQ5	Tail completion protein OS=Vibrio phage VspSw_1 OX=2484249 GN=VspSw1_152 PE=4 SV=1	Vibrio phage VspSw_1	258	306	31.7	52.7	2.7e-30
47	TR	A0A385E4Q2	Tail completion protein OS=Vibrio phage vB_VpS_PG07 OX=2301664 PE=4 SV=1	Vibrio phage vB_VpS_PG07	257	300	32.1	52.7	2e-29

## Sheet: ORF40 Tp901-1
ncbiblast-R20231124-165459-0892-50921758-p1m
Hit	DB	Accession	Description	Organism	Length	Score(Bits)	Identities(%)	Positives(%)	E()
1	TR	Q77K21	ORF40 OS=Lactococcus phage TP901-1 OX=35345 PE=4 SV=1	Lactococcus phage TP901-1	112	569	100	100	3.6e-74
2	TR	Q9AYW0	Tail component OS=Lactococcus phage Tuc2009 OX=35241 PE=4 SV=1	Lactococcus phage Tuc2009	108	360	66.7	74.1	2.3e-42
3	TR	A0A649V1H5	Putative tail-component OS=Lactococcus phage proPhi1 OX=2656509 PE=4 SV=1	Lactococcus phage proPhi1	108	359	66.7	75	3.3e-42
4	TR	A0A1L2K255	Capsid and scaffold protein OS=Streptococcus phage CHPC926 OX=1913082 GN=CHPC926_0010 PE=4 SV=1	Streptococcus phage CHPC926	108	354	63.9	75	1.9e-41
5	TR	A0A1P8BLP5	Tail component OS=Lactococcus phage 98102 OX=1868855 GN=DS98102_42 PE=4 SV=1	Lactococcus phage 98102	108	351	64.8	72.2	5.5e-41
6	TR	A0A1L2K205	Capsid and scaffold protein OS=Streptococcus phage CHPC577 OX=1913081 GN=CHPC577_0010 PE=4 SV=1	Streptococcus phage CHPC577	108	351	63.9	74.1	5.5e-41
7	TR	A0A451EFV0	Tail component protein OS=Streptococcus phage SW25 OX=2419645 GN=SW25_010 PE=4 SV=1	Streptococcus phage SW25	108	351	63.9	74.1	5.5e-41
8	TR	A0A191KBQ9	Tail component OS=Streptococcus phage 9872 OX=1814958 GN=P9872_11 PE=4 SV=1	Streptococcus phage 9872	108	351	63.9	74.1	5.5e-41
9	TR	A0A3S5H1W0	Tail terminator protein OS=Streptococcus phage SW26 OX=2419646 GN=SW26_010 PE=4 SV=1	Streptococcus phage SW26	108	351	63.9	74.1	5.5e-41
10	TR	A0A191KBK8	Tail component OS=Streptococcus phage 9871 OX=1814957 GN=P9871_11 PE=4 SV=1	Streptococcus phage 9871	108	351	63.9	74.1	5.5e-41
11	TR	A0A3S5X5U4	Tail component protein OS=Streptococcus phage SW17 OX=2419637 GN=SW17_010 PE=4 SV=1	Streptococcus phage SW17	108	351	63.9	74.1	5.5e-41
12	TR	A0A191KBP1	Tail component OS=Streptococcus phage 9874 OX=1814960 GN=P9874_11 PE=4 SV=1	Streptococcus phage 9874	108	351	63.9	74.1	5.5e-41
13	TR	A0A1P8BKX3	Tail component OS=Lactococcus phage 53802 OX=1868850 GN=DS53802_44 PE=4 SV=1	Lactococcus phage 53802	108	349	64.8	74.1	1.1e-40
14	TR	A0A1P8BKS5	Tail component OS=Lactococcus phage 53801 OX=1868849 GN=DS53801_37 PE=4 SV=1	Lactococcus phage 53801	108	349	64.8	74.1	1.1e-40
15	TR	A0A1P8BLV9	Tail component OS=Lactococcus phage 98103 OX=1868856 GN=DS98103_46 PE=4 SV=1	Lactococcus phage 98103	108	349	64.8	74.1	1.1e-40
16	TR	A0A1P8BM46	Tail component OS=Lactococcus phage 98104 OX=1868857 GN=DS98104_44 PE=4 SV=1	Lactococcus phage 98104	108	349	64.8	74.1	1.1e-40
17	TR	A0A1P8BKH5	Tail component OS=Lactococcus phage 49801 OX=1868847 GN=DS49801_47 PE=4 SV=1	Lactococcus phage 49801	108	349	64.8	74.1	1.1e-40
18	TR	A0A977PMX6	Tail component OS=Lactococcus phage D3906 OX=2979359 GN=D3906_015 PE=4 SV=1	Lactococcus phage D3906	108	349	64.8	74.1	1.1e-40
19	TR	A0A977KEL3	Tail component OS=Lactococcus phage D4351 OX=2979361 GN=D4351_012 PE=4 SV=1	Lactococcus phage D4351	108	341	63	73.1	1.8e-39
20	TR	A0A977KEH2	Tail component OS=Lactococcus phage D4044 OX=2979360 GN=D4044_012 PE=4 SV=1	Lactococcus phage D4044	108	341	63	73.1	1.8e-39
21	TR	T0TIB1	HK97 gp10 family phage protein OS=Lactococcus cremoris subsp. cremoris TIFN6 OX=1234876 GN=LLT6_11205 PE=4 SV=1	Lactococcus cremoris subsp. cremoris TIFN6	108	338	62	72.2	5.2e-39
22	TR	A0A649V1M6	Putative structural protein OS=Lactococcus phage proPhi6 OX=2656513 PE=4 SV=1	Lactococcus phage proPhi6	108	338	62	72.2	5.2e-39
23	TR	A0ZVS5	Tail component OS=Lactococcus phage ul36 OX=114416 PE=4 SV=1	Lactococcus phage ul36	108	332	61.1	71.3	4.3e-38
24	TR	A0A1P8BM73	Tail component OS=Lactococcus phage 98202 OX=1868858 GN=DS98202_42 PE=4 SV=1	Lactococcus phage 98202	130	333	61.5	71.6	5.8e-38
25	TR	A0A1P8BMJ8	Tail component OS=Lactococcus phage 98204 OX=1868860 GN=DS98204_45 PE=4 SV=1	Lactococcus phage 98204	130	332	60.6	71.6	8.3e-38
26	TR	A0A977PNG3	HK97 gp10 family phage protein OS=Lactococcus phage D6890 OX=2979363 GN=D6890_014 PE=4 SV=1	Lactococcus phage D6890	123	311	53.7	65	1e-34
27	TR	A0A977PLQ4	HK97 gp10 family phage protein OS=Lactococcus phage D4840 OX=2979362 GN=D4840_014 PE=4 SV=1	Lactococcus phage D4840	123	311	53.7	65	1e-34
28	TR	D7RWD3	Gp9 OS=Brochothrix phage NF5 OX=764561 PE=4 SV=1	Brochothrix phage NF5	115	262	48.2	61.6	2.3e-27
29	TR	A0A374AMX1	HK97 gp10 family phage protein OS=Firmicutes bacterium AF12-30 OX=2292884 GN=DWV72_07315 PE=4 SV=1	Firmicutes bacterium AF12-30	111	260	44.5	63.6	4.1e-27
30	TR	A0A391P8I3	Phage protein OS=Mediterraneibacter butyricigenes OX=2316025 GN=KGMB01110_04450 PE=4 SV=1	Mediterraneibacter butyricigenes	110	257	43.5	66.7	1.1e-26
31	TR	A0A1Q9JQ38	Phage protein, HK97 gp10 family OS=Anaerostipes sp. 494a OX=1261636 GN=BHF70_00790 PE=4 SV=1	Anaerostipes sp. 494a	111	253	43.6	63.6	4.8e-26
32	TR	R9N6N4	HK97 gp10 family phage protein OS=Dorea sp. 5-2 OX=1235798 GN=C817_03473 PE=4 SV=1	Dorea sp. 5-2	110	252	44	67.9	6.6e-26
33	TR	S1NAJ9	HK97 gp10 family phage protein OS=Enterococcus dispar ATCC 51266 OX=1139219 GN=OMK_02529 PE=4 SV=1	Enterococcus dispar ATCC 51266	112	251	43.8	61.6	9.9e-26
34	TR	A0A1M6RGE8	Phage protein, HK97 gp10 family OS=Hespellia stercorisuis DSM 15480 OX=1121950 GN=SAMN02745243_02690 PE=4 SV=1	Hespellia stercorisuis DSM 15480	111	250	47.1	68.3	1.4e-25
35	TR	R5BTF9	HK97 gp10 family phage protein OS=Blautia hydrogenotrophica CAG:147 OX=1263061 GN=BN499_02102 PE=4 SV=1	Blautia hydrogenotrophica CAG:147	111	250	45.2	68.3	1.4e-25
36	TR	A0A396QET3	HK97 gp10 family phage protein OS=Lachnospiraceae bacterium OF09-33XD OX=2292273 GN=DXA96_13855 PE=4 SV=1	Lachnospiraceae bacterium OF09-33XD	112	248	43.5	67.6	2.8e-25
37	TR	A0A7M2RKI7	HK97 gp10 family phage protein OS=Blautia liquoris OX=2779518 GN=INP51_06420 PE=4 SV=1	Blautia liquoris	111	246	39.1	67.3	5.5e-25
38	TR	A0A7M2RFB3	HK97 gp10 family phage protein OS=Blautia liquoris OX=2779518 GN=INP51_13890 PE=4 SV=1	Blautia liquoris	112	244	40.2	63.4	1.1e-24
39	TR	A0A1G6HQE0	Phage protein, HK97 gp10 family OS=Shouchella lonarensis OX=1464122 GN=SAMN05421737_104123 PE=4 SV=1	Shouchella lonarensis	111	235	41.8	63.6	2.6e-23
40	TR	A0A923SR20	HK97 gp10 family phage protein OS=Lentihominibacter faecis OX=2764712 GN=H8876_02960 PE=4 SV=1	Lentihominibacter faecis	112	235	42	64.3	2.6e-23
41	TR	K9E871	HK97 gp10 family phage protein OS=Alloiococcus otitis ATCC 51267 OX=883081 GN=HMPREF9698_01611 PE=4 SV=1	Alloiococcus otitis ATCC 51267	116	230	41.4	59.5	1.7e-22
42	TR	R9LZ09	HK97 gp10 family phage protein OS=Firmicutes bacterium M10-2 OX=1235796 GN=C815_00915 PE=4 SV=1	Firmicutes bacterium M10-2	115	225	42.2	60.6	9.4e-22
43	TR	A0A1U7NMR5	HK97 gp10 family phage protein OS=Dubosiella newyorkensis OX=1862672 GN=BO225_05290 PE=4 SV=1	Dubosiella newyorkensis	115	223	42.2	60.6	1.9e-21
44	TR	B5SP35	Putative structural protein OS=Lactococcus phage P335 OX=354260 PE=4 SV=1	Lactococcus phage P335	119	220	40.3	54.6	6e-21
45	TR	A0A0L0QWA0	HK97 gp10 family phage protein OS=Virgibacillus pantothenticus OX=1473 GN=AFK71_02330 PE=4 SV=1	Virgibacillus pantothenticus	107	215	40.7	62	2.5e-20
46	TR	A0A0K9N6F7	Phage protein, HK97 gp10 family OS=Dorea sp. D27 OX=658665 GN=HMPREF0980_03541 PE=4 SV=1	Dorea sp. D27	110	215	41.3	62.5	2.7e-20
47	TR	A0A0U5J8K6	Phage protein, HK97 gp10 family OS=Clostridium sp. C105KSO13 OX=1776045 GN=BN3456_00288 PE=4 SV=1	Clostridium sp. C105KSO13	112	214	41	67.6	4e-20
48	TR	A0A6M0LBX7	HK97 gp10 family phage protein OS=Facklamia sp. 252 OX=2678501 GN=GL993_09265 PE=4 SV=1	Facklamia sp. 252	123	214	38.4	58	5.4e-20
49	TR	A0A917Y445	HK97 gp10 family phage protein OS=Oceanobacillus indicireducens OX=1004261 GN=GCM10007971_31990 PE=4 SV=1	Oceanobacillus indicireducens	113	213	38.7	57.7	5.8e-20
50	TR	K1LWJ0	HK97 gp10 family phage protein OS=Facklamia hominis CCUG 36813 OX=883111 GN=HMPREF9706_00653 PE=4 SV=1	Facklamia hominis CCUG 36813	114	210	40.2	61.6	1.7e-19
51	TR	A0A3E3JYE4	HK97 gp10 family phage protein OS=Sellimonas intestinalis OX=1653434 GN=DW016_15085 PE=4 SV=1	Sellimonas intestinalis	123	206	38.2	58.5	8.7e-19
52	TR	C9E2J8	Phage protein HK97 OS=Enterococcus phage phiEf11 OX=663241 GN=PHIEF11_0013 PE=4 SV=1	Enterococcus phage phiEf11	126	205	39.8	54.5	1.3e-18
53	TR	A0A347WIK1	Uncharacterized protein OS=Suicoccus acidiformans OX=2036206 GN=CL176_02085 PE=4 SV=1	Suicoccus acidiformans	114	204	36.6	61.6	1.4e-18
54	TR	A0A097BY98	HK97 gp10 family phage protein OS=Enterococcus phage EFC-1 OX=1486428 PE=4 SV=1	Enterococcus phage EFC-1	126	204	38.7	54.8	1.9e-18
55	TR	A0A4D6AYB2	Uncharacterized protein OS=Streptococcus phage Javan226 OX=2548055 GN=Javan226_0038 PE=4 SV=1	Streptococcus phage Javan226	117	203	39.6	59.5	2.1e-18
56	TR	A0A4D6A3L3	Tail assembly protein OS=Streptococcus phage Javan227 OX=2548056 GN=Javan227_0041 PE=4 SV=1	Streptococcus phage Javan227	117	202	41.4	58.6	3e-18
57	TR	A0A0S2MYE9	Uncharacterized protein OS=Enterococcus phage vB_EfaS_IME197 OX=1747326 PE=4 SV=1	Enterococcus phage vB_EfaS_IME197	126	200	38.7	54	7.6e-18
58	TR	A0A3N0HYL9	HK97 gp10 family phage protein OS=Absicoccus porci OX=2486576 GN=EDX97_09580 PE=4 SV=1	Absicoccus porci	120	199	35.3	60.3	9.2e-18
59	TR	A0A1G8RTT4	Phage protein, HK97 gp10 family OS=Natribacillus halophilus OX=549003 GN=SAMN04488123_12021 PE=4 SV=1	Natribacillus halophilus	113	198	32.7	62.7	1.1e-17
60	TR	A0A1X9IGH0	HK97 gp10 family phage protein OS=Lactococcus phage PLg-TB25 OX=1913145 PE=4 SV=1	Lactococcus phage PLg-TB25	113	195	39.8	58.3	3.1e-17
61	TR	A0A4D6B4H0	Minor capsid protein OS=Streptococcus phage Javan456 OX=2548179 GN=Javan456_0047 PE=4 SV=1	Streptococcus phage Javan456	121	194	41.6	54.9	5.4e-17
62	TR	A0A4D6A5S4	Tail assembly protein OS=Streptococcus phage Javan213 OX=2548049 GN=Javan213_0019 PE=4 SV=1	Streptococcus phage Javan213	116	193	39.1	57.3	6.7e-17
63	TR	A0A4D6B3I1	Minor capsid protein OS=Streptococcus phage Javan446 OX=2548172 GN=Javan446_0021 PE=4 SV=1	Streptococcus phage Javan446	117	193	41.6	54.9	6.9e-17
64	TR	B9THP7	Structural constituent of ribosome OS=Ricinus communis OX=3988 GN=RCOM_1912370 PE=4 SV=1	Ricinus communis	121	193	41.6	54.9	7.6e-17
65	TR	A0A4D6A6Q5	Tail assembly protein OS=Streptococcus phage Javan231 OX=2548058 GN=Javan231_0046 PE=4 SV=1	Streptococcus phage Javan231	117	191	39.6	57.7	1.4e-16
66	TR	A0A0P0IUZ3	Head-tail joining protein OS=Lactobacillus phage iLp84 OX=1739610 GN=iLp84_12 PE=4 SV=1	Lactobacillus phage iLp84	121	188	37.8	56.3	4.3e-16
67	TR	A0A1B0Y684	Head-tail joining protein OS=Lactobacillus phage PLE3 OX=1815510 GN=PLE3_12 PE=4 SV=1	Lactobacillus phage PLE3	121	188	37.8	56.3	4.3e-16
68	TR	A0A4D6A338	Minor capsid protein OS=Streptococcus phage Javan119 OX=2547988 GN=Javan119_0024 PE=4 SV=1	Streptococcus phage Javan119	117	184	39.8	53.1	1.6e-15
69	TR	A0A4D6ARC8	Minor capsid protein OS=Streptococcus phage Javan166 OX=2548017 GN=Javan166_0020 PE=4 SV=1	Streptococcus phage Javan166	117	184	40.7	52.2	1.6e-15
70	TR	Q037E2	Phage head tail joining protein OS=Lacticaseibacillus paracasei (strain ATCC 334 / BCRC 17002 / CCUG 31169 / CIP 107868 / KCTC 3260 / NRRL B-441) OX=321967 GN=LSEI_1922 PE=4 SV=1	Lacticaseibacillus paracasei (strain ATCC 334 / BCRC 17002 / CCUG 31169 / CIP 107868 / KCTC 3260 / NRRL B-441)	121	184	37.8	55.5	1.7e-15
71	TR	A0A0P0IZD2	Head-tail joining protein OS=Lactobacillus phage CL2 OX=1739608 GN=CL2_13 PE=4 SV=1	Lactobacillus phage CL2	121	181	36.6	55.4	4.9e-15
72	TR	A0A0P0I3G7	Head-tail joining protein OS=Lactobacillus phage iLp1308 OX=1739611 GN=iLP1308_11 PE=4 SV=1	Lactobacillus phage iLp1308	121	181	36.6	55.4	4.9e-15
73	TR	A0A6M3BF07	Head-tail joining protein OS=Lactobacillus phage JNU_P10 OX=2686380 PE=4 SV=1	Lactobacillus phage JNU_P10	121	181	37	55.5	4.9e-15
74	TR	A0A0P0ICX9	Head-tail joining protein OS=Lactobacillus phage CL1 OX=1739607 GN=CL1_12 PE=4 SV=1	Lactobacillus phage CL1	121	181	36.6	55.4	4.9e-15
75	TR	A0A4D6B833	Minor capsid protein OS=Streptococcus phage Javan516 OX=2548230 GN=Javan516_0019 PE=4 SV=1	Streptococcus phage Javan516	117	180	40.7	54.9	6.3e-15
76	TR	A0A514LED4	HK97 gp10 family phage protein OS=Salicibibacter halophilus OX=2502791 GN=EPH95_02700 PE=4 SV=1	Salicibibacter halophilus	117	179	29.3	62.1	8.8e-15
77	TR	K9EC47	HK97 gp10 family phage protein OS=Alloiococcus otitis ATCC 51267 OX=883081 GN=HMPREF9698_01114 PE=4 SV=1	Alloiococcus otitis ATCC 51267	116	178	37.1	56	1.2e-14
78	TR	A0A4D6ALL7	Minor capsid protein OS=Streptococcus phage Javan525 OX=2548238 GN=Javan525_0038 PE=4 SV=1	Streptococcus phage Javan525	117	177	38.9	52.2	1.8e-14
79	TR	A0A4D6B9D2	Minor capsid protein OS=Streptococcus phage Javan474 OX=2548192 GN=Javan474_0017 PE=4 SV=1	Streptococcus phage Javan474	117	177	38.9	52.2	1.8e-14
80	TR	A0A4D6AE08	Minor capsid protein OS=Streptococcus phage Javan489 OX=2548204 GN=Javan489_0045 PE=4 SV=1	Streptococcus phage Javan489	117	177	38.9	52.2	1.8e-14
81	TR	A0A4D6B5B9	Minor capsid protein OS=Streptococcus phage Javan452 OX=2548177 GN=Javan452_0048 PE=4 SV=1	Streptococcus phage Javan452	118	177	38.9	52.2	1.8e-14
82	TR	Q9A005	Phage protein OS=Streptococcus pyogenes serotype M1 OX=301447 GN=SPy_0988 PE=4 SV=1	Streptococcus pyogenes serotype M1	121	177	38.9	52.2	2e-14
83	TR	A0A4D6AS61	Minor capsid protein OS=Streptococcus phage Javan180 OX=2548028 GN=Javan180_0020 PE=4 SV=1	Streptococcus phage Javan180	121	177	41.6	54	2e-14
84	TR	A0A367YR52	HK97 gp10 family phage protein OS=Desertihabitans brevis OX=2268447 GN=DT076_16610 PE=4 SV=1	Desertihabitans brevis	115	174	40.7	61.6	4.8e-14
85	TR	Q6SEC9	Putative major tail protein OS=Lactobacillus prophage Lj928 OX=139872 GN=Ljo_1430 PE=4 SV=1	Lactobacillus prophage Lj928	92	171	38.6	67	7.5e-14
86	TR	A0A1V4SZX4	HK97 gp10 family phage protein OS=Oceanospirillum multiglobuliferum OX=64969 GN=BTE48_17070 PE=4 SV=1	Oceanospirillum multiglobuliferum	97	170	36	60.5	1.2e-13
87	TR	A0A069CUC7	HK97 gp10 family phage protein OS=Weissella oryzae (strain DSM 25784 / JCM 18191 / LMG 30913 / SG25) OX=1329250 GN=WOSG25_061370 PE=4 SV=1	Weissella oryzae (strain DSM 25784 / JCM 18191 / LMG 30913 / SG25)	115	171	41	56.6	1.3e-13
88	TR	A0A1T1H7V4	HK97 gp10 family phage protein OS=Oceanospirillum linum OX=966 GN=BTA35_0216440 PE=4 SV=1	Oceanospirillum linum	115	170	36	60.5	1.9e-13
89	TR	A0A4D6AGT4	Minor capsid protein OS=Streptococcus phage Javan527 OX=2548240 GN=Javan527_0019 PE=4 SV=1	Streptococcus phage Javan527	118	169	38.1	49.6	2.9e-13
90	TR	C5RA65	Phage protein, HK97 gp10 family OS=Weissella paramesenteroides ATCC 33313 OX=585506 GN=HMPREF0877_0860 PE=4 SV=1	Weissella paramesenteroides ATCC 33313	124	168	34.7	47.6	4.7e-13
91	TR	A0A2K9VBW5	Putative head to tail joining protein OS=Lactobacillus phage Bassarid OX=2079430 PE=4 SV=1	Lactobacillus phage Bassarid	126	167	35.1	56.1	7e-13
92	TR	A0A4D6ARY9	Histone H1 OS=Streptococcus phage Javan85 OX=2548310 GN=Javan85_0045 PE=4 SV=1	Streptococcus phage Javan85	117	166	34.2	55	8e-13
93	TR	L5NAQ9	HK97 gp10 family phage protein OS=Halobacillus sp. BAB-2008 OX=1246484 GN=D479_07017 PE=4 SV=1	Halobacillus sp. BAB-2008	113	164	35.1	61.4	1.4e-12
94	TR	A0A0R1TRE7	Phage protein, HK97 gp10 family OS=Ligilactobacillus apodemi DSM 16634 = JCM 16172 OX=1423724 GN=FC32_GL001267 PE=4 SV=1	Ligilactobacillus apodemi DSM 16634 = JCM 16172	129	163	33.1	50.8	3e-12
95	TR	A0A0R1TTI5	HK97 gp10 family phage protein OS=Ligilactobacillus apodemi DSM 16634 = JCM 16172 OX=1423724 GN=FC32_GL000514 PE=4 SV=1	Ligilactobacillus apodemi DSM 16634 = JCM 16172	120	162	35.7	52.7	3.4e-12
96	TR	A0A0A1ENQ3	Head/tail component OS=Lactobacillus phage LfeSau OX=1567453 GN=LfeSau_11 PE=4 SV=1	Lactobacillus phage LfeSau	118	161	32.4	55	4.6e-12
97	TR	A0A3L9DT43	Phage protein OS=Streptococcus hillyeri OX=2282420 GN=EAF07_05925 PE=4 SV=1	Streptococcus hillyeri	134	162	36	49.6	4.7e-12
98	TR	A0A7X6N0F7	HK97 gp10 family phage protein OS=Periweissella fabalis OX=1070421 GN=HF964_01600 PE=4 SV=1	Periweissella fabalis	118	158	31.2	55.4	1.3e-11
99	TR	A0A069D3M9	Prophage protein OS=Weissella oryzae (strain DSM 25784 / JCM 18191 / LMG 30913 / SG25) OX=1329250 GN=WOSG25_230090 PE=4 SV=1	Weissella oryzae (strain DSM 25784 / JCM 18191 / LMG 30913 / SG25)	120	156	36.4	53.6	2.7e-11
100	TR	A0A6M3BEP6	Phage protein, HK97 gp10 family OS=Lactobacillus phage JNU_P11 OX=2686381 PE=4 SV=1	Lactobacillus phage JNU_P11	121	155	30.3	51.3	3.9e-11
101	TR	A0A1J6W1K8	HK97 gp10 family phage protein OS=Rossellomorea aquimaris OX=189382 GN=BHE18_08360 PE=4 SV=1	Rossellomorea aquimaris	98	153	38.5	57.1	4.5e-11
102	TR	A0A0D4CJU8	Phage protein OS=Limosilactobacillus mucosae LM1 OX=1130798 GN=LBLM1_03015 PE=4 SV=1	Limosilactobacillus mucosae LM1	128	155	30.2	46.8	4.6e-11
103	TR	A0A2P0ZL26	Putative head to tail joining protein OS=Lactobacillus phage Silenus OX=2079434 PE=4 SV=1	Lactobacillus phage Silenus	125	154	35.1	53.5	6.1e-11
104	TR	A0A4R2BG60	HK97 gp10 family phage protein OS=Mesobacillus foraminis OX=279826 GN=EV146_105142 PE=4 SV=1	Mesobacillus foraminis	116	152	28.6	58.9	9.9e-11
105	TR	A0A139NGF3	Phage protein OS=Streptococcus sp. DD10 OX=1777878 GN=STRDD10_00607 PE=4 SV=1	Streptococcus sp. DD10	89	150	52.3	66.2	1e-10
106	TR	G8FUY4	Head to tail joining protein OS=Pediococcus phage cIP1 OX=2681621 GN=clP1_001 PE=4 SV=1	Pediococcus phage cIP1	125	151	31	53.1	1.7e-10
107	TR	V7HXY6	Uncharacterized protein OS=Ligilactobacillus equi DPC 6820 OX=1392007 GN=LEQ_0539 PE=4 SV=1	Ligilactobacillus equi DPC 6820	82	146	43.8	67.2	3.5e-10
108	TR	A0A4P6Q8K1	HK97 gp10 family phage protein OS=Streptomonospora litoralis OX=2498135 GN=EKD16_25295 PE=4 SV=1	Streptomonospora litoralis	132	146	31.7	53.8	1.1e-09
109	TR	A0A0U4BIF0	HK97 gp10 family phage protein OS=Hymenobacter sedentarius OX=1411621 GN=AUC43_15310 PE=4 SV=1	Hymenobacter sedentarius	114	143	34.8	57.3	2.1e-09
110	TR	E2SDX8	Phage protein, HK97 gp10 family OS=Aeromicrobium marinum DSM 15272 OX=585531 GN=HMPREF0063_11914 PE=4 SV=1	Aeromicrobium marinum DSM 15272	114	143	28.6	51.8	2.1e-09
111	TR	A0A0R2FL08	HK97 gp10 family phage protein OS=Lactobacillus selangorensis OX=81857 GN=IV38_GL000112 PE=4 SV=1	Lactobacillus selangorensis	94	141	37.4	56	2.6e-09
112	TR	A0A4D6B3B7	Capsid and scaffold protein OS=Streptococcus phage Javan406 OX=2548152 GN=Javan406_0039 PE=4 SV=1	Streptococcus phage Javan406	114	142	28.6	51.8	3e-09
113	TR	A0A4D6BC10	HK97 gp10 family phage protein OS=Streptococcus phage Javan636 OX=2548291 GN=Javan636_0018 PE=4 SV=1	Streptococcus phage Javan636	123	142	31.1	53.8	3.6e-09
114	TR	A0A7Z0LH48	HK97 gp10 family phage protein OS=Gemella sp. GH3 OX=2749829 GN=HZY83_07380 PE=4 SV=1	Gemella sp. GH3	113	141	30.9	50	4.1e-09
115	TR	A0A249XNM6	Minor tail protein OS=Brevibacterium phage LuckyBarnes OX=2027888 GN=SEA_LUCKYBARNES_16 PE=4 SV=1	Brevibacterium phage LuckyBarnes	116	141	35.5	60.2	4.4e-09
116	TR	A0A1H3BTA6	Phage protein, HK97 gp10 family OS=Marininema mesophilum OX=1048340 GN=SAMN05444487_11824 PE=4 SV=1	Marininema mesophilum	123	139	33	56.4	1e-08
117	TR	A0A6L6XX69	HK97 gp10 family phage protein OS=Nocardioides sp. MAH-18 OX=2682843 GN=GON03_19045 PE=4 SV=1	Nocardioides sp. MAH-18	93	137	41.3	53.3	1e-08
118	TR	S3XYR1	HK97 gp10 family phage protein OS=Dermabacter sp. HFH0086 OX=1203568 GN=HMPREF1484_01981 PE=4 SV=1	Dermabacter sp. HFH0086	117	138	45.2	67.7	1.2e-08
119	TR	A0A1V1W2X4	Phage protein, HK97 gp10 family OS=Nocardioides sp. PD653 OX=393303 GN=PD653_2157 PE=4 SV=1	Nocardioides sp. PD653	123	138	36	55.8	1.4e-08
120	TR	A0A4D6BDD7	Capsid and scaffold protein OS=Streptococcus phage Javan628 OX=2548287 GN=Javan628_0015 PE=4 SV=1	Streptococcus phage Javan628	114	137	27.7	50	1.6e-08
121	TR	A0A4D6AKH2	Tail assembly protein OS=Streptococcus phage Javan53 OX=2548242 GN=Javan53_0058 PE=4 SV=1	Streptococcus phage Javan53	127	137	32.8	48.4	2.2e-08
122	TR	A0A1L4BYX3	HK97 gp10 family phage protein OS=Marinilactibacillus sp. 15R OX=1911586 GN=BKP56_07180 PE=4 SV=1	Marinilactibacillus sp. 15R	113	136	28.1	51.8	2.3e-08
123	TR	A0A4D6AW33	HK97 gp10 family phage protein OS=Streptococcus phage Javan264 OX=2548081 GN=Javan264_0033 PE=4 SV=1	Streptococcus phage Javan264	115	136	32.1	51.8	2.4e-08
124	TR	Q597V1	Head to tail joining OS=Lactobacillus phage phiJL-1 OX=2892345 PE=4 SV=1	Lactobacillus phage phiJL-1	125	136	31.8	52.3	2.9e-08
125	TR	M5J4P6	Phage protein, HK97 gp10 family OS=Ligilactobacillus saerimneri 30a OX=1227363 GN=D271_02349 PE=4 SV=1	Ligilactobacillus saerimneri 30a	118	135	40	55	3.6e-08
126	TR	A0A3N1A430	HK97 gp10 family phage protein OS=Micromonospora sp. Llam0 OX=2485143 GN=EDC02_6341 PE=4 SV=1	Micromonospora sp. Llam0	124	135	31.6	56.8	4.1e-08
127	TR	A0A326TT27	HK97 gp10 family phage protein OS=Thermosporothrix hazakensis OX=644383 GN=EI42_06000 PE=4 SV=1	Thermosporothrix hazakensis	109	134	31.7	53.8	4.1e-08
128	TR	A0A1I3I6P1	Phage protein, HK97 gp10 family OS=Nocardioides psychrotolerans OX=1005945 GN=SAMN05216561_108139 PE=4 SV=1	Nocardioides psychrotolerans	121	132	35.1	57.1	1.1e-07
129	TR	A0A0R1QK05	Head to tail joining protein OS=Lacticaseibacillus manihotivorans DSM 13343 = JCM 12514 OX=1423769 GN=FD01_GL000911 PE=4 SV=1	Lacticaseibacillus manihotivorans DSM 13343 = JCM 12514	110	131	30.7	54.5	1.2e-07
130	TR	A0A6G7WEF4	HK97 gp10 family phage protein OS=Jeotgalibaca porci OX=1868793 GN=G7058_00220 PE=4 SV=1	Jeotgalibaca porci	116	131	32.7	47.3	1.3e-07
131	TR	A0A920D884	HK97 gp10 family phage protein OS=Paenibacillus sp. J31TS4 OX=2807195 GN=J31TS4_19210 PE=4 SV=1	Paenibacillus sp. J31TS4	125	131	23.7	57.9	1.6e-07
132	TR	A0A2W5X2T3	HK97 gp10 family phage protein OS=Xylanimonas oleitrophica OX=2607479 GN=DNL40_02325 PE=4 SV=1	Xylanimonas oleitrophica	116	130	29.6	54.6	1.9e-07
133	TR	A0A7L5ZKE0	HK97 gp10 family phage protein OS=Micropruina sp. OX=2737536 GN=HZY73_11305 PE=4 SV=1	Micropruina sp.	112	129	26.4	54	2.5e-07
134	TR	A0A3G8F9P8	Tail assembly protein OS=Streptococcus phage CHPC1042 OX=2365016 GN=CHPC1042_0012 PE=4 SV=1	Streptococcus phage CHPC1042	114	129	30.3	53.2	2.6e-07
135	TR	W0AHY0	HK97 gp10 family phage protein OS=Sphingomonas sanxanigenens DSM 19645 = NX02 OX=1123269 GN=NX02_21380 PE=4 SV=1	Sphingomonas sanxanigenens DSM 19645 = NX02	144	129	32.8	50.9	4.6e-07
136	TR	A0A7I8D8K1	HK97 gp10 family phage protein OS=Effusibacillus dendaii OX=2743772 GN=skT53_14390 PE=4 SV=1	Effusibacillus dendaii	116	127	25.9	50	5.3e-07
137	TR	W0AHL6	HK97 gp10 family phage protein OS=Sphingomonas sanxanigenens DSM 19645 = NX02 OX=1123269 GN=NX02_21910 PE=4 SV=1	Sphingomonas sanxanigenens DSM 19645 = NX02	144	127	31.9	50	9.1e-07
138	TR	A0A3G8FCG4	Tail assembly protein OS=Streptococcus phage CHPC952 OX=2365056 GN=CHPC952_0013 PE=4 SV=1	Streptococcus phage CHPC952	114	125	29.4	53.2	1e-06
139	TR	A0A141VTN0	Capsid and scaffold protein OS=Staphylococcus phage CNPx OX=1792269 PE=4 SV=1	Staphylococcus phage CNPx	137	125	26.4	47.2	1.6e-06
140	TR	A0A4D6BAM3	Minor capsid protein OS=Streptococcus phage Javan570 OX=2548265 GN=Javan570_0043 PE=4 SV=1	Streptococcus phage Javan570	95	122	34.4	51.6	1.9e-06
141	TR	A0A0W8IGI9	HK97 gp10 family phage protein OS=Nesterenkonia jeotgali OX=317018 GN=AVL63_02860 PE=4 SV=1	Nesterenkonia jeotgali	114	123	42.2	54.7	2e-06
142	TR	A0A4P6F2D5	HK97 gp10 family phage protein OS=Xylanimonas protaetiae OX=2509457 GN=ET471_08065 PE=4 SV=1	Xylanimonas protaetiae	117	123	31	50	2.1e-06
143	TR	G5K5M5	Phage protein, HK97 gp10 family OS=Streptococcus ictaluri 707-05 OX=764299 GN=STRIC_2141 PE=4 SV=1	Streptococcus ictaluri 707-05	118	123	30.6	49.1	2.2e-06
144	TR	A0A4D6B2B3	Phage protein, HK97 gp10 family OS=Streptococcus phage Javan420 OX=2548157 GN=Javan420_0053 PE=4 SV=1	Streptococcus phage Javan420	118	123	30.6	49.1	2.2e-06
145	TR	A0A0R1JXT9	HK97 gp10 family phage protein OS=Lacticaseibacillus nasuensis JCM 17158 OX=1291734 GN=FD02_GL001041 PE=4 SV=1	Lacticaseibacillus nasuensis JCM 17158	124	123	29.6	47.8	2.4e-06
146	TR	A0A841T547	HK97 gp10 family phage protein OS=Cohnella lubricantis OX=2163172 GN=H4Q31_01425 PE=4 SV=1	Cohnella lubricantis	124	123	24.8	49.6	2.4e-06
147	TR	A0A0R8V1F4	Tail protein OS=Thermobifida phage P1312 OX=1661715 GN=P1312_013 PE=4 SV=1	Thermobifida phage P1312	130	123	29.7	49.5	2.7e-06
148	TR	A0A173W5Z4	Phage protein, HK97 gp10 family OS=Coprococcus eutactus OX=33043 GN=ERS852400_00067 PE=4 SV=1	Coprococcus eutactus	175	125	33.7	57.8	2.8e-06
149	TR	A0A4D6AQV7	Phage protein, HK97 gp10 family OS=Streptococcus phage Javan146 OX=2548006 GN=Javan146_0044 PE=4 SV=1	Streptococcus phage Javan146	118	122	30.6	49.1	3e-06
150	TR	A0A286QPI9	Tail component OS=Streptococcus phage P4761 OX=1971417 GN=P4761_13 PE=4 SV=1	Streptococcus phage P4761	114	121	28.4	52.3	4e-06
151	TR	A0A4D6A4C0	Tail assembly protein OS=Streptococcus phage Javan235 OX=2548060 GN=Javan235_0044 PE=4 SV=1	Streptococcus phage Javan235	114	121	30.4	50.9	4e-06
152	TR	A0A9E7ML03	Capsid and scaffold protein OS=Staphylococcus phage Sushi OX=2951255 PE=4 SV=1	Staphylococcus phage Sushi	137	122	35.4	57	4.3e-06
153	TR	A0A7U0G7U7	Capsid and scaffold protein OS=Staphylococcus phage PMBT9 OX=2796498 PE=4 SV=1	Staphylococcus phage PMBT9	137	122	34.9	51.2	4.3e-06
154	TR	A0A6C0R367	Capsid and scaffold protein OS=Staphylococcus phage vB_SauS-SAP27 OX=2696345 GN=vBSauSSAP27_00063 PE=4 SV=1	Staphylococcus phage vB_SauS-SAP27	137	122	35.4	57	4.3e-06
155	TR	R4IG77	HK97 gp10 family phage protein OS=Staphylococcus phage SA13 OX=1195086 GN=SA13_44 PE=4 SV=1	Staphylococcus phage SA13	137	122	35.4	57	4.3e-06
156	TR	A0A1G6JF06	Phage protein, HK97 gp10 family OS=Leuconostocaceae bacterium R-53105 OX=1855370 GN=SAMN05216341_1178 PE=4 SV=1	Leuconostocaceae bacterium R-53105	123	121	28.1	49.6	4.7e-06
157	TR	A0A2H5YVW2	HK97 gp10 family phage protein OS=bacterium HR27 OX=2035422 GN=HRbin27_00056 PE=4 SV=1	bacterium HR27	110	120	36.6	57.7	5.1e-06
158	TR	U6E978	HK97 gp10 family phage protein OS=Streptococcus phage TP-778L OX=1385385 PE=4 SV=1	Streptococcus phage TP-778L	114	120	28.4	52.3	5.6e-06
159	TR	A0A3G8FBK7	Tail assembly protein OS=Streptococcus phage CHPC1247 OX=2365033 GN=CHPC1247_0012 PE=4 SV=1	Streptococcus phage CHPC1247	114	120	28.4	52.3	5.6e-06
160	TR	A0A3G8FBP1	Tail assembly protein OS=Streptococcus phage CHPC1246 OX=2365032 GN=CHPC1246_0013 PE=4 SV=1	Streptococcus phage CHPC1246	114	120	28.4	52.3	5.6e-06
161	TR	A0A3G8FBB6	Tail assembly protein OS=Streptococcus phage CHPC1230 OX=2365031 GN=CHPC1230_0013 PE=4 SV=1	Streptococcus phage CHPC1230	114	120	28.4	52.3	5.6e-06
162	TR	A0A3S5H262	Uncharacterized protein OS=Streptococcus phage SW1151 OX=2419631 GN=SW1151_0032 PE=4 SV=1	Streptococcus phage SW1151	114	120	28.4	52.3	5.6e-06
163	TR	A0A3G8FEN8	Tail assembly protein OS=Streptococcus phage CHPC1248 OX=2365034 GN=CHPC1248_0013 PE=4 SV=1	Streptococcus phage CHPC1248	114	120	28.4	52.3	5.6e-06
164	TR	A1EAF2	Phage protein, HK97 gp10 family OS=Streptococcus phage SMP OX=413066 PE=4 SV=1	Streptococcus phage SMP	114	120	31.6	50	5.6e-06
165	TR	Q9FZZ7	Uncharacterized protein OS=Phietavirus ETA OX=106284 PE=4 SV=1	Phietavirus ETA	116	120	36.2	63.8	5.8e-06
166	TR	A7YGV1	HK97 gp10 family phage protein OS=Staphylococcus phage 80 OX=2913981 GN=SA80_42 PE=4 SV=1	Staphylococcus phage 80	137	121	36	58.7	6.1e-06
167	TR	A0A2I6PCV6	HK97 gp10 family phage protein OS=Staphylococcus phage UPMK_2 OX=2029631 GN=CLI63_00031 PE=4 SV=1	Staphylococcus phage UPMK_2	137	121	36	58.7	6.1e-06
168	TR	A0A0E3XCY8	Putative tail-component OS=Staphylococcus phage B236 OX=1636205 PE=4 SV=1	Staphylococcus phage B236	137	121	36	58.7	6.1e-06
169	TR	O80174	Gp114 OS=Streptococcus phage Sfi11 OX=2681625 PE=4 SV=1	Streptococcus phage Sfi11	114	119	28.8	53.2	7.8e-06
170	TR	A0A3G8F869	Tail assembly protein OS=Streptococcus phage CHPC929 OX=2365050 GN=CHPC929_0011 PE=4 SV=1	Streptococcus phage CHPC929	114	119	28.8	53.2	7.8e-06
171	TR	L0P3N7	Uncharacterized protein OS=Streptococcus phage TP-J34 OX=73422 PE=4 SV=1	Streptococcus phage TP-J34	114	119	28.8	53.2	7.8e-06
172	TR	A0A917UUG9	HK97 gp10 family phage protein OS=Lentibacillus kapialis OX=340214 GN=GCM10007063_05570 PE=4 SV=1	Lentibacillus kapialis	115	119	29.3	50	8e-06
173	TR	D2IZA3	Phage structural protein OS=Enterococcus phage phiFL1C OX=673834 GN=gp57 PE=4 SV=1	Enterococcus phage phiFL1C	115	119	25.7	53.1	8e-06
174	TR	D2IZG6	Uncharacterized protein gp46 OS=Enterococcus phage phiFL2A OX=673835 GN=gp46 PE=4 SV=1	Enterococcus phage phiFL2A	115	119	25.7	53.1	8e-06
175	TR	D2IZM9	Uncharacterized protein gp46 OS=Enterococcus phage phiFL2B OX=673836 GN=gp46 PE=4 SV=1	Enterococcus phage phiFL2B	115	119	25.7	53.1	8e-06
176	TR	D2IYX0	Phage protein, HK97 gp10 family OS=Enterococcus phage phiFL1A OX=673832 GN=gp48 PE=4 SV=1	Enterococcus phage phiFL1A	115	119	25.7	53.1	8e-06
177	TR	A0A1M5Z0M8	Phage protein, HK97 gp10 family OS=Sporanaerobacter acetigenes DSM 13106 OX=1123281 GN=SAMN02745180_02618 PE=4 SV=1	Sporanaerobacter acetigenes DSM 13106	126	119	30.3	49.2	9.9e-06

## Sheet: gp10 HK97
ncbiblast-R20231124-165349-0531-43483325-p1m
Hit	DB	Accession	Description	Organism	Length	Score(Bits)	Identities(%)	Positives(%)	E()
1	TR	Q9MCS9	Gp10 OS=Enterobacteria phage HK97 OX=2681617 GN=10 PE=4 SV=1	Enterobacteria phage HK97	149	749	100	100	2e-100
2	TR	K7P7Y7	HK97 gp10 family phage protein OS=Escherichia phage HK544 OX=432201 GN=HK544_008 PE=4 SV=1	Escherichia phage HK544	149	741	99.3	99.3	3.3e-99
3	TR	K7P6X4	HK97 gp10 family phage protein OS=Escherichia phage HK633 OX=1147147 GN=HK633_008 PE=4 SV=1	Escherichia phage HK633	149	741	99.3	99.3	3.3e-99
4	TR	G8C7I9	HK97 gp10 family phage protein OS=Escherichia phage HK75 OX=906668 GN=HK75_08 PE=4 SV=1	Escherichia phage HK75	149	741	99.3	99.3	3.3e-99
5	TR	K7P724	HK97 gp10 family phage protein OS=Escherichia phage HK106 OX=432198 GN=HK106_008 PE=4 SV=1	Escherichia phage HK106	149	736	98.7	98.7	1.9e-98
6	TR	K7PH34	HK97 gp10 family phage protein OS=Escherichia phage mEp234 OX=1147157 GN=mEp234_008 PE=4 SV=1	Escherichia phage mEp234	149	736	98.7	98.7	1.9e-98
7	TR	A0A6B9WI65	Capsid and scaffold protein OS=Enterobacter phage LAU1 OX=2690212 PE=4 SV=1	Enterobacter phage LAU1	149	735	98	99.3	2.7e-98
8	TR	K7PH04	HK97 gp10 family phage protein OS=Escherichia phage mEpX1 OX=1147153 GN=mEpX1_008 PE=4 SV=1	Escherichia phage mEpX1	149	734	98	99.3	3.9e-98
9	TR	K7P712	HK97 gp10 family phage protein OS=Escherichia phage HK446 OX=1147145 GN=HK446_008 PE=4 SV=1	Escherichia phage HK446	149	733	98	98.7	5.5e-98
10	TR	A0A2Z5H131	HK97 gp10 family phage protein OS=Aeromonas phage AsXd-1 OX=2182324 PE=4 SV=1	Aeromonas phage AsXd-1	149	722	96.6	97.3	2.6e-96
11	TR	A0A220NRP5	HK97 gp10 family phage protein OS=Escherichia phage ECP1 OX=2015807 GN=ECP1_033 PE=4 SV=1	Escherichia phage ECP1	149	706	92.6	96	7.2e-94
12	TR	K7P6I1	HK97 gp10 family phage protein OS=Escherichia phage HK542 OX=432200 GN=HK542_008 PE=4 SV=1	Escherichia phage HK542	149	698	91.9	95.3	1.2e-92
13	TR	K7PH84	HK97 gp10 family phage protein OS=Enterobacteria phage mEp390 OX=1147158 GN=mEp390_008 PE=4 SV=1	Enterobacteria phage mEp390	149	697	91.3	94.6	1.7e-92
14	TR	A0A653FUA5	Ne1 neck protein OS=Escherichia phage Fraca OX=2562643 PE=4 SV=1	Escherichia phage Fraca	149	697	91.3	94.6	1.7e-92
15	TR	F1C579	HK97 gp10 family phage protein OS=Cronobacter phage ENT39118 OX=984175 PE=4 SV=1	Cronobacter phage ENT39118	149	675	89.3	91.9	3.8e-89
16	TR	A0A8J7GU45	HK97 gp10 family phage protein OS=Candidatus Symbiopectobacterium sp. Dall1.0 OX=2794577 GN=EKE20_15820 PE=4 SV=1	Candidatus Symbiopectobacterium sp. Dall1.0	149	658	85.2	93.3	1.5e-86
17	TR	A7MLQ4	HK97 gp10 family phage protein OS=Cronobacter sakazakii (strain ATCC BAA-894) OX=290339 GN=ESA_01032 PE=4 SV=1	Cronobacter sakazakii (strain ATCC BAA-894)	149	644	86.6	91.3	2e-84
18	TR	A0A482ME45	HK97 gp10 family phage protein OS=Klebsiella phage ST101-KPC2phi6.3 OX=2510475 PE=4 SV=1	Klebsiella phage ST101-KPC2phi6.3	149	638	82.6	92.6	1.7e-83
19	TR	A0A482J4N0	HK97 gp10 family phage protein OS=Klebsiella phage ST147-VIM1phi7.2 OX=2555912 PE=4 SV=1	Klebsiella phage ST147-VIM1phi7.2	149	638	82.6	93.3	1.7e-83
20	TR	A0A482J1T3	HK97 gp10 family phage protein OS=Klebsiella phage ST13-OXA48phi12.2 OX=2510465 PE=4 SV=1	Klebsiella phage ST13-OXA48phi12.2	149	638	82.6	92.6	1.7e-83
21	TR	A0A2Z2FCP9	HK97 gp10 family phage protein OS=Klebsiella phage 1 LV-2017 OX=1960654 PE=4 SV=1	Klebsiella phage 1 LV-2017	149	638	82.6	92.6	1.7e-83
22	TR	A0A482J438	HK97 gp10 family phage protein OS=Klebsiella phage ST899-OXA48phi17.2 OX=2510459 PE=4 SV=1	Klebsiella phage ST899-OXA48phi17.2	149	635	82.6	92.6	4.8e-83
23	TR	A0A482MGU6	HK97 gp10 family phage protein OS=Klebsiella phage ST13-OXA48phi12.4 OX=2510467 PE=4 SV=1	Klebsiella phage ST13-OXA48phi12.4	149	633	81.2	93.3	9.7e-83
24	TR	A0A4Z0L1A5	HK97 gp10 family phage protein OS=Salmonella enterica subsp. enterica serovar Poona OX=436295 GN=C9F07_24150 PE=4 SV=1	Salmonella enterica subsp. enterica serovar Poona	149	624	83.2	89.9	2.3e-81
25	TR	A0A0H2YZV1	Phage-related protein OS=Escherichia coli O1:K1 / APEC OX=405955 GN=APECO1_1019 PE=4 SV=1	Escherichia coli O1:K1 / APEC	149	617	80.5	91.3	2.7e-80
26	TR	A0A653FVD6	Ne1 neck protein OS=Escherichia phage Evi OX=2562642 PE=4 SV=1	Escherichia phage Evi	148	613	80.4	91.2	1e-79
27	TR	A0A9E7E2F0	Neck protein OS=Escherichia phage vB_EcoS-689R5 OX=2946115 PE=4 SV=1	Escherichia phage vB_EcoS-689R5	148	612	80.4	91.2	1.5e-79
28	TR	A0A9E7J5W9	Neck protein OS=Escherichia phage vB_EcoS-611R1 OX=2946108 PE=4 SV=1	Escherichia phage vB_EcoS-611R1	148	612	80.4	91.2	1.5e-79
29	TR	A0A9E7E3U3	Neck protein OS=Escherichia phage vB_EcoS-716R1 OX=2946118 PE=4 SV=1	Escherichia phage vB_EcoS-716R1	148	612	80.4	91.2	1.5e-79
30	TR	A0A9E7E2J5	Neck protein OS=Escherichia phage vB_EcoM-606R7 OX=2946082 PE=4 SV=1	Escherichia phage vB_EcoM-606R7	148	611	79.7	91.2	2.1e-79
31	TR	Q8X5F4	Phage minor tail protein OS=Escherichia coli O157:H7 OX=83334 GN=ECs_1798 PE=4 SV=1	Escherichia coli O157:H7	148	577	75.2	87.9	3.2e-74
32	TR	Q6H9U2	Putative structural component OS=Enterobacteria phage BP-4795 OX=196242 PE=4 SV=1	Enterobacteria phage BP-4795	148	577	75.2	87.9	3.2e-74
33	TR	A0A7R7HL67	Phage minor tail protein OS=Enterobacteria phage PPompW_EH2246 OX=2751389 PE=4 SV=1	Enterobacteria phage PPompW_EH2246	148	577	75.2	87.9	3.2e-74
34	TR	A0A7R7D2E4	Phage minor tail protein OS=Stx2a-converting phage Stx2_EH1846 OX=2751393 PE=4 SV=1	Stx2a-converting phage Stx2_EH1846	148	577	75.2	87.9	3.2e-74
35	TR	A0A7R7HL81	Phage minor tail protein OS=Enterobacteria phage PPyecE_EH1910 OX=2751388 PE=4 SV=1	Enterobacteria phage PPyecE_EH1910	148	577	75.2	87.9	3.2e-74
36	TR	A0A7R7HKX2	Phage minor tail protein OS=Stx1a-converting phage Stx1_EH1995 OX=2751384 PE=4 SV=1	Stx1a-converting phage Stx1_EH1995	148	577	75.2	87.9	3.2e-74
37	TR	B6ETF2	Putative secreted protein OS=Enterobacteria phage 2851 OX=254397 GN=EP2851_57 PE=4 SV=1	Enterobacteria phage 2851	148	577	75.2	87.9	3.2e-74
38	TR	A0A7R7HKT5	Phage minor tail protein OS=Stx2a-converting phage Stx2_EH2201 OX=2751382 PE=4 SV=1	Stx2a-converting phage Stx2_EH2201	148	577	75.2	87.9	3.2e-74
39	TR	A0A7R7D0J1	Phage minor tail protein OS=Stx2a-converting phage Stx2_499 OX=2751377 PE=4 SV=1	Stx2a-converting phage Stx2_499	148	577	75.2	87.9	3.2e-74
40	TR	A0A7R7HLK4	Phage minor tail protein OS=Stx2a-converting phage Stx2_12E129_PPompW OX=2751394 PE=4 SV=1	Stx2a-converting phage Stx2_12E129_PPompW	148	577	75.2	87.9	3.2e-74
41	TR	A0A7R7D1K9	Phage minor tail protein OS=Stx1a-converting phage Stx1_EH1992 OX=2751386 PE=4 SV=1	Stx1a-converting phage Stx1_EH1992	148	577	75.2	87.9	3.2e-74
42	TR	A0A7U3LQI4	Phage minor tail protein OS=Stx2a-converting phage Stx2_14744 OX=2751373 PE=4 SV=1	Stx2a-converting phage Stx2_14744	148	577	75.2	87.9	3.2e-74
43	TR	B7UR45	Predicted minor tail protein OS=Escherichia coli O127:H6 (strain E2348/69 / EPEC) OX=574521 GN=E2348C_1427 PE=4 SV=1	Escherichia coli O127:H6 (strain E2348/69 / EPEC)	148	576	74.5	87.9	4.5e-74
44	TR	H6WZL6	Putative structural component OS=Escherichia phage JLK-2012 OX=1147722 GN=PP_61 PE=4 SV=1	Escherichia phage JLK-2012	148	574	74.5	87.9	9.2e-74
45	TR	A0A0H3JFL7	Phage minor tail protein OS=Escherichia coli O157:H7 OX=83334 GN=ECs_1547 PE=4 SV=1	Escherichia coli O157:H7	148	572	75.2	87.2	1.9e-73
46	TR	A0A0P0ZD51	HK97 gp10 family phage protein OS=Stx2-converting phage Stx2a_WGPS2 OX=1226260 PE=4 SV=1	Stx2-converting phage Stx2a_WGPS2	148	572	75.2	87.2	1.9e-73
47	TR	B6DZA4	HK97 gp10 family phage protein OS=Enterobacteria phage YYZ-2008 OX=564886 PE=4 SV=1	Enterobacteria phage YYZ-2008	148	572	75.2	87.2	1.9e-73
48	TR	A0A7G3RZY8	HK97 gp10 family phage protein OS=Escherichia phage Lys8385Vzw OX=2724332 GN=Lys8385Vzw_09 PE=4 SV=1	Escherichia phage Lys8385Vzw	148	572	75.2	87.2	1.9e-73
49	TR	B6DZY0	Conserved hypothetical phage protein OS=Stx2-converting phage 1717 OX=563769 PE=4 SV=1	Stx2-converting phage 1717	148	572	75.2	87.2	1.9e-73
50	TR	A0A7R7HL87	Phage minor tail protein OS=Stx2a-converting phage Stx2_EH2246 OX=2751390 PE=4 SV=1	Stx2a-converting phage Stx2_EH2246	148	572	75.2	87.2	1.9e-73
51	TR	A0A7R7D0R5	Phage minor tail protein OS=Stx1a-converting phage Stx1_499 OX=2751378 PE=4 SV=1	Stx1a-converting phage Stx1_499	148	572	75.2	87.2	1.9e-73
52	TR	B2TWN1	Phage protein, HK97 gp10 family OS=Shigella boydii serotype 18 (strain CDC 3083-94 / BS512) OX=344609 GN=SbBS512_E0931 PE=4 SV=1	Shigella boydii serotype 18 (strain CDC 3083-94 / BS512)	148	566	73.2	86.6	1.5e-72
53	TR	A0A9E7E302	Structural component OS=Escherichia phage vB_EcoS-569R3 OX=2946103 PE=4 SV=1	Escherichia phage vB_EcoS-569R3	245	568	74.8	87.8	1.8e-71
54	TR	A0A1B7K1I9	Phage protein OS=Providencia heimbachae ATCC 35613 OX=1354272 GN=M998_0666 PE=4 SV=1	Providencia heimbachae ATCC 35613	149	448	56.4	79.2	1.4e-54
55	TR	M1SBC6	HK97 gp10 family phage protein OS=Morganella morganii subsp. morganii KT OX=1124991 GN=MU9_2659 PE=4 SV=1	Morganella morganii subsp. morganii KT	149	439	54.7	78.4	3.4e-53
56	TR	A0A1W6JP15	HK97 gp10 family phage protein OS=Morganella phage IME1369_02 OX=1965488 PE=4 SV=1	Morganella phage IME1369_02	149	438	54.7	78.4	4.8e-53
57	TR	A0A3D9UFP5	HK97 gp10 family phage protein OS=Xenorhabdus cabanillasii OX=351673 GN=BDD26_1950 PE=4 SV=1	Xenorhabdus cabanillasii	147	412	52.7	73.3	4e-49
58	TR	A0A083ZZM4	Phage protein, HK97 gp10 family OS=Serratia sp. DD3 OX=1410619 GN=SRDD_27500 PE=4 SV=1	Serratia sp. DD3	138	409	54.4	73.8	8.7e-49
59	TR	A0A1P8DTH7	HK97 gp10 family phage protein OS=Proteus phage vB_PvuS_Pm34 OX=1933093 GN=Pm34_62 PE=4 SV=1	Proteus phage vB_PvuS_Pm34	146	389	48.3	73.8	1.2e-45
60	TR	A0A7G9V405	Tail protein OS=Serratia phage vB_SspS_OS31 OX=2769335 GN=phiOS31_p43 PE=4 SV=1	Serratia phage vB_SspS_OS31	138	385	55.7	69.8	3.8e-45
61	TR	A0A0H3KMM0	Bacteriophage protein OS=Burkholderia multivorans (strain ATCC 17616 / 249) OX=395019 GN=BMULJ_04631 PE=4 SV=1	Burkholderia multivorans (strain ATCC 17616 / 249)	140	275	43.1	59.7	1.9e-28
62	TR	Q3HQT4	Gp72 OS=Burkholderia phage Bcep176 OX=348137 GN=72 PE=4 SV=1	Burkholderia phage Bcep176	140	275	43.1	59.7	1.9e-28
63	TR	Q8W6U1	Gp10 OS=Burkholderia phage phiE125 OX=2883940 GN=10 PE=4 SV=1	Burkholderia phage phiE125	140	267	41.7	60.4	3.1e-27
64	TR	C7BGH3	HK97 gp10 family phage protein OS=Burkholderia phage KS9 OX=335797 PE=4 SV=1	Burkholderia phage KS9	140	267	41.7	61.1	3.1e-27
65	TR	A0A0G3CHS6	Phage protein, HK97 gp10 family OS=Pragia fontium OX=82985 GN=QQ39_05200 PE=4 SV=1	Pragia fontium	125	237	40.6	57.3	6.9e-23
66	TR	A0A1B9N5U1	HK97 gp10 family phage protein OS=Gilliamella apicola OX=1196095 GN=A9G43_03990 PE=4 SV=1	Gilliamella apicola	142	235	34.9	55.7	2.2e-22
67	TR	A0A1B5FP88	Uncharacterized protein OS=Escherichia phage phi467 OX=1774508 PE=4 SV=1	Escherichia phage phi467	88	222	77.2	91.2	4.5e-21
68	TR	A0A6G8I748	HK97 gp10 family phage protein OS=Pusillimonas sp. DMV24BSW_D OX=2716226 GN=G9Q38_07225 PE=4 SV=1	Pusillimonas sp. DMV24BSW_D	148	215	31.5	51.7	2.6e-19
69	TR	A0A0Q5HCA2	HK97 gp10 family phage protein OS=Massilia sp. Leaf139 OX=1736272 GN=ASF77_23390 PE=4 SV=1	Massilia sp. Leaf139	149	210	34.5	58.5	1.5e-18
70	TR	A0A5B8RN28	Tail completion protein OS=Bordetella phage vB_BbrS_PHB09 OX=2601609 PE=4 SV=1	Bordetella phage vB_BbrS_PHB09	143	207	37	54.3	3.6e-18
71	TR	A0A1V3TTM6	Phage protein, HK97 gp10 family OS=Pasteurellaceae bacterium 15-036681 OX=1924934 GN=BMT54_06485 PE=4 SV=1	Pasteurellaceae bacterium 15-036681	160	207	32.3	54	5.4e-18
72	TR	A0A0Q5H8D6	HK97 gp10 family phage protein OS=Massilia sp. Leaf139 OX=1736272 GN=ASF77_23305 PE=4 SV=1	Massilia sp. Leaf139	149	206	33.8	58.5	5.9e-18
73	TR	A0A011P4V7	HK97 gp10 family phage protein OS=Mannheimia granulomatis OX=85402 GN=AK33_09855 PE=4 SV=1	Mannheimia granulomatis	160	206	32.7	51.9	7.7e-18
74	TR	A0A5D0X9F7	HK97 gp10 family phage protein OS=Novosphingobium sp. BW1 OX=2592621 GN=FMM79_03390 PE=4 SV=1	Novosphingobium sp. BW1	142	204	33.8	52.2	9.8e-18
75	TR	A6VNQ6	Phage protein, HK97 gp10 family OS=Actinobacillus succinogenes (strain ATCC 55618 / DSM 22257 / CCUG 43843 / 130Z) OX=339671 GN=Asuc_1243 PE=4 SV=1	Actinobacillus succinogenes (strain ATCC 55618 / DSM 22257 / CCUG 43843 / 130Z)	160	205	32.7	55.8	1.1e-17
76	TR	E6KYB4	HK97 family phage protein OS=Aggregatibacter segnis ATCC 33393 OX=888057 GN=HMPREF9064_1146 PE=4 SV=1	Aggregatibacter segnis ATCC 33393	160	201	30.8	53.4	4.3e-17
77	TR	G2JAU4	Phage protein, HK97 gp10 family OS=Candidatus Glomeribacter gigasporarum BEG34 OX=1070319 GN=CAGGBEG34_320027 PE=4 SV=1	Candidatus Glomeribacter gigasporarum BEG34	162	197	33.8	51	1.8e-16
78	TR	A0A936ZGC8	HK97 gp10 family phage protein OS=Ramlibacter aurantiacus OX=2801330 GN=JI739_05290 PE=4 SV=1	Ramlibacter aurantiacus	151	183	35.3	50.7	1.7e-14
79	TR	A0A315B4H6	HK97 gp10 family phage protein OS=Limnohabitans sp. MMS-10A-192 OX=1835769 GN=B9Z43_16555 PE=4 SV=1	Limnohabitans sp. MMS-10A-192	174	178	30.8	48.1	1.5e-13
80	TR	A0A2M8RY41	Phage protein, HK97 gp10 family OS=Caviibacterium pharyngocola OX=28159 GN=CVP04_01595 PE=4 SV=1	Caviibacterium pharyngocola	159	177	29	50.3	1.5e-13
81	TR	I8T8A8	Phage protein, HK97 gp10 family OS=Hydrocarboniphaga effusa AP103 OX=1172194 GN=WQQ_01400 PE=4 SV=1	Hydrocarboniphaga effusa AP103	164	176	29.2	48.4	2.4e-13
82	TR	A0A379CB64	Phage protein, HK97 gp10 family OS=Phocoenobacter uteri OX=146806 GN=NCTC12872_00936 PE=4 SV=1	Phocoenobacter uteri	159	175	27.6	50.6	3e-13
83	TR	A0A927FJP5	HK97 gp10 family phage protein OS=Limnohabitans radicicola OX=2771427 GN=IC609_12295 PE=4 SV=1	Limnohabitans radicicola	161	174	29.5	48.6	4.4e-13
84	TR	A0A2N5GVG1	HK97 gp10 family phage protein OS=Bacillus sp. T33-2 OX=2054168 GN=CVD19_19495 PE=4 SV=1	Bacillus sp. T33-2	121	170	32.8	50.7	7e-13
85	TR	A0A6I0F2S9	HK97 gp10 family phage protein OS=Heliorestis acidaminivorans OX=553427 GN=F9B85_03640 PE=4 SV=1	Heliorestis acidaminivorans	123	159	26.4	50	3.2e-11
86	TR	A0A1M5Z0M8	Phage protein, HK97 gp10 family OS=Sporanaerobacter acetigenes DSM 13106 OX=1123281 GN=SAMN02745180_02618 PE=4 SV=1	Sporanaerobacter acetigenes DSM 13106	126	158	27.9	50.4	4.8e-11
87	TR	A0A126Z885	HK97 gp10 family phage protein OS=Variovorax sp. PAMC 28711 OX=1795631 GN=AX767_01350 PE=4 SV=1	Variovorax sp. PAMC 28711	180	160	28.5	43	7.3e-11
88	TR	A0A0V8JS20	HK97 gp10 family phage protein OS=Priestia veravalensis OX=1414648 GN=AS180_00135 PE=4 SV=1	Priestia veravalensis	120	156	31	49.7	8.2e-11
89	TR	K7P6S5	HK97 gp10 family phage protein OS=Enterobacteria phage HK140 OX=1147143 GN=HK140_010 PE=4 SV=1	Enterobacteria phage HK140	179	159	27.5	47.3	1e-10
90	TR	K7PGX7	HK97 gp10 family phage protein OS=Escherichia phage mEpX2 OX=1147154 GN=mEpX2_010 PE=4 SV=1	Escherichia phage mEpX2	179	159	27.5	47.3	1e-10
91	TR	A0A1H2PS93	Phage protein, HK97 gp10 family OS=Chitinasiproducens palmae OX=1770053 GN=SAMN05216551_109168 PE=4 SV=1	Chitinasiproducens palmae	145	157	32.2	49.3	1e-10
92	TR	K7PM60	HK97 gp10 family phage protein OS=Enterobacteria phage mEp235 OX=1147150 GN=mEp235_010 PE=4 SV=1	Enterobacteria phage mEp235	180	159	27.5	47.3	1e-10
93	TR	G3ENA5	DUF646 domain-containing protein OS=Psychrobacter phage Psymv2 OX=1071177 PE=4 SV=1	Psychrobacter phage Psymv2	130	155	25.2	44.2	1.5e-10
94	TR	A0A5C5XP60	Phage protein, HK97 gp10 family OS=Rubinisphaera italica OX=2527969 GN=Pan54_50020 PE=4 SV=1	Rubinisphaera italica	141	155	30.3	49.7	1.9e-10
95	TR	A0A1Y0EN56	HK97 gp10 family phage protein OS=Comamonas serinivorans OX=1082851 GN=CCO03_08740 PE=4 SV=1	Comamonas serinivorans	142	152	29.1	50.7	5.2e-10
96	TR	A0A1S1NVY6	HK97 gp10 family phage protein OS=Kushneria phosphatilytica OX=657387 GN=BH688_05570 PE=4 SV=1	Kushneria phosphatilytica	149	151	27.4	47.3	8.5e-10
97	TR	N8YGI6	HK97 gp10 family phage protein OS=Acinetobacter guillouiae NIPH 991 OX=1217656 GN=F964_00538 PE=4 SV=1	Acinetobacter guillouiae NIPH 991	154	150	26.6	46.8	1.3e-09
98	TR	A0A2D2DSE2	HK97 gp10 family phage protein OS=Massilia violaceinigra OX=2045208 GN=CR152_27900 PE=4 SV=1	Massilia violaceinigra	167	150	30.4	46.8	1.7e-09
99	TR	A0A1J0GUY2	Phage protein, HK97 gp10 family OS=Halomonas phage QHHSV-1 OX=1913108 GN=QHH_42 PE=4 SV=1	Halomonas phage QHHSV-1	163	148	27.3	42.9	3e-09
100	TR	F0SQQ9	Phage protein, HK97 gp10 family OS=Rubinisphaera brasiliensis (strain ATCC 49424 / DSM 5305 / JCM 21570 / IAM 15109 / NBRC 103401 / IFAM 1448) OX=756272 GN=Plabr_1478 PE=4 SV=1	Rubinisphaera brasiliensis (strain ATCC 49424 / DSM 5305 / JCM 21570 / IAM 15109 / NBRC 103401 / IFAM 1448)	132	144	28.5	48.6	6.4e-09
101	TR	A0A518GZL0	Phage protein, HK97 gp10 family OS=Tautonia plasticadhaerens OX=2527974 GN=ElP_18920 PE=4 SV=1	Tautonia plasticadhaerens	177	146	30.8	49	7.6e-09
102	TR	A0A4R1NIK8	HK97 gp10 family phage protein OS=Sodalis ligni OX=2697027 GN=EZJ58_5207 PE=4 SV=1	Sodalis ligni	180	146	25.5	47.3	7.9e-09
103	TR	A0A1T5K2F0	Phage protein, HK97 gp10 family OS=Maledivibacter halophilus OX=36842 GN=SAMN02194393_01555 PE=4 SV=1	Maledivibacter halophilus	123	142	29.5	50.8	1e-08
104	TR	A0A161YSG2	Phage protein, HK97 gp10 family OS=Clostridium magnum DSM 2767 OX=1121326 GN=CLMAG_10250 PE=4 SV=1	Clostridium magnum DSM 2767	126	142	29.8	51.2	1.1e-08
105	TR	A0A1S1P2K6	HK97 gp10 family phage protein OS=Kushneria phosphatilytica OX=657387 GN=BH688_03130 PE=4 SV=1	Kushneria phosphatilytica	161	144	28.5	45.7	1.1e-08
106	TR	A0A858RF84	HK97 gp10 family phage protein OS=Luteolibacter luteus OX=2728835 GN=HHL09_05275 PE=4 SV=1	Luteolibacter luteus	154	143	28.8	42.5	1.4e-08
107	TR	A0A069RGG4	HK97 family phage protein OS=Peptoclostridium litorale DSM 5388 OX=1121324 GN=CLIT_8c00720 PE=4 SV=1	Peptoclostridium litorale DSM 5388	123	141	29.1	50.4	1.5e-08
108	TR	A0A9E7E5E4	Tail component OS=Escherichia phage vB_EcoS-733R5 OX=2946121 PE=4 SV=1	Escherichia phage vB_EcoS-733R5	179	144	26.7	47.9	1.5e-08
109	TR	A0A286S249	HK97 gp10 family phage protein OS=Klebsiella phage KPP5665-2 OX=2034166 GN=KPP56652_09 PE=4 SV=1	Klebsiella phage KPP5665-2	179	144	26.7	47.9	1.5e-08
110	TR	A0A482IGW8	Putative tail component OS=Klebsiella phage ST16-OXA48phi5.3 OX=2510482 PE=4 SV=1	Klebsiella phage ST16-OXA48phi5.3	179	144	26.7	47.9	1.5e-08
111	TR	A0A1I1DNB4	Phage protein, HK97 gp10 family OS=Polaromonas sp. OV174 OX=1855300 GN=SAMN05216344_102171 PE=4 SV=1	Polaromonas sp. OV174	149	142	32.3	47.1	1.8e-08
112	TR	A0A139SVR5	HK97 gp10 family phage protein OS=Ventosimonas gracilis OX=1680762 GN=AXE65_12330 PE=4 SV=1	Ventosimonas gracilis	159	142	29	47.1	2.1e-08
113	TR	A0A926EU17	HK97 gp10 family phage protein OS=Paratissierella segnis OX=2763679 GN=H8707_04460 PE=4 SV=1	Paratissierella segnis	123	139	27.8	49.2	2.9e-08
114	TR	A0A857J8M9	HK97 gp10 family phage protein OS=Xylophilus rhododendri OX=2697032 GN=GT347_16075 PE=4 SV=1	Xylophilus rhododendri	199	142	26.8	43.9	4e-08
115	TR	A0A6M5CBY9	HK97 gp10 family phage protein OS=Acinetobacter phage fLi-Aba02 OX=2736182 GN=fLiAba02_10 PE=4 SV=1	Acinetobacter phage fLi-Aba02	161	140	27.6	43.4	4.3e-08
116	TR	A0A6M5CBX6	HK97 gp10 family phage protein OS=Acinetobacter phage fLi-Aba03 OX=2736183 GN=fLiAba03_10 PE=4 SV=1	Acinetobacter phage fLi-Aba03	161	140	27.6	43.4	4.3e-08
117	TR	B2JL16	Phage protein, HK97 gp10 family OS=Paraburkholderia phymatum (strain DSM 17167 / CIP 108236 / LMG 21445 / STM815) OX=391038 GN=Bphy_3391 PE=4 SV=1	Paraburkholderia phymatum (strain DSM 17167 / CIP 108236 / LMG 21445 / STM815)	169	140	30.3	48.3	4.9e-08
118	TR	A0A7X6BHV7	HK97 gp10 family phage protein OS=Sphingomonas kaistensis OX=298708 GN=GGQ97_002309 PE=4 SV=1	Sphingomonas kaistensis	151	138	30	46.7	7e-08
119	TR	A0A1U7CNK3	HK97 gp10 family phage protein OS=Paludisphaera borealis OX=1387353 GN=BSF38_01959 PE=4 SV=1	Paludisphaera borealis	135	137	27.8	45.8	7.2e-08
120	TR	A0A9E7C708	Tail-component OS=Pseudomonas phage PP9W2 OX=2914450 PE=4 SV=1	Pseudomonas phage PP9W2	157	138	28.6	48.3	7.8e-08
121	TR	A0A2T0B3P7	Phage protein, HK97 gp10 family OS=Clostridium liquoris OX=1289519 GN=CLLI_15270 PE=4 SV=1	Clostridium liquoris	123	136	22.5	46.4	7.9e-08
122	TR	A0A239Q2J4	Phage protein, HK97 gp10 family OS=Paracoccus seriniphilus OX=184748 GN=SAMN05444959_12522 PE=4 SV=1	Paracoccus seriniphilus	158	138	31.5	50.4	7.9e-08
123	TR	A0A7W1XD58	HK97 gp10 family phage protein OS=Thermoactinomyces daqus OX=1329516 GN=H1164_16110 PE=4 SV=1	Thermoactinomyces daqus	127	136	29.3	47.9	8.6e-08
124	TR	A0A2Z4WAQ7	HK97 gp10 family phage protein OS=Clostridiaceae bacterium 14S0207 OX=2082193 GN=C3495_06325 PE=4 SV=1	Clostridiaceae bacterium 14S0207	127	136	24.1	48.2	8.6e-08
125	TR	A0A0S9NF99	HK97 gp10 family phage protein OS=Pseudorhodoferax sp. Leaf274 OX=1736318 GN=ASF44_28710 PE=4 SV=1	Pseudorhodoferax sp. Leaf274	142	136	28.5	48.6	1.2e-07
126	TR	W6N7H7	Phage protein, HK97 gp10 family OS=Clostridium tyrobutyricum DIVETGP OX=1408889 GN=CTDIVETGP_2536 PE=4 SV=1	Clostridium tyrobutyricum DIVETGP	126	135	24.5	47.5	1.2e-07
127	TR	A0A0H3J694	Phage protein, HK97 gp10 family OS=Clostridium pasteurianum DSM 525 = ATCC 6013 OX=1262449 GN=CLPA_c34700 PE=4 SV=1	Clostridium pasteurianum DSM 525 = ATCC 6013	127	135	26.9	48.5	1.2e-07
128	TR	F4A0G8	Phage protein, HK97 gp10 family OS=Mahella australiensis (strain DSM 15567 / CIP 107919 / 50-1 BON) OX=697281 GN=Mahau_2907 PE=4 SV=1	Mahella australiensis (strain DSM 15567 / CIP 107919 / 50-1 BON)	125	134	27.3	43.4	1.6e-07
129	TR	A0A0R6PHU8	Tail protein OS=Moraxella phage Mcat9 OX=1647555 PE=4 SV=1	Moraxella phage Mcat9	163	136	28.1	44.4	1.7e-07
130	TR	B1Y110	Phage protein, HK97 gp10 family OS=Leptothrix cholodnii (strain ATCC 51168 / LMG 8142 / SP-6) OX=395495 GN=Lcho_3168 PE=4 SV=1	Leptothrix cholodnii (strain ATCC 51168 / LMG 8142 / SP-6)	156	134	29.4	47.7	2.9e-07
131	TR	A0A261URU1	Phage tail protein OS=Bordetella genomosp. 4 OX=463044 GN=CAL20_02895 PE=4 SV=1	Bordetella genomosp. 4	155	133	28.9	46.7	4e-07
132	TR	A0A1E8CG92	HK97 gp10 family phage protein OS=Pseudohongiella acticola OX=1524254 GN=PHACT_12555 PE=4 SV=1	Pseudohongiella acticola	156	133	28	44.7	4.1e-07
133	TR	A0A1H2RD01	Phage protein, HK97 gp10 family OS=Aidingimonas halophila OX=574349 GN=SAMN05443545_101284 PE=4 SV=1	Aidingimonas halophila	158	133	26.6	44.8	4.2e-07
134	TR	A0A0K9GSF3	HK97 gp10 family phage protein OS=Peribacillus loiseleuriae OX=1679170 GN=AC625_08435 PE=4 SV=1	Peribacillus loiseleuriae	125	131	24.1	46.6	4.5e-07
135	TR	A0A7S8EIA2	HK97 gp10 family phage protein OS=Mesorhizobium sp. NBSH29 OX=2654249 GN=GA830_12175 PE=4 SV=1	Mesorhizobium sp. NBSH29	179	133	23.9	44.7	5.8e-07
136	TR	A0A0R6PFZ3	Tail protein OS=Moraxella phage Mcat32 OX=1647549 PE=4 SV=1	Moraxella phage Mcat32	180	132	35.9	53.3	8.2e-07
137	TR	W1S0Q3	HK97 gp10 family phage protein OS=Sphingobium sp. C100 OX=1207055 GN=C100_15015 PE=4 SV=1	Sphingobium sp. C100	132	129	28.8	44.8	1e-06
138	TR	A0A942QPN9	HK97 gp10 family phage protein OS=Selenomonadales bacterium OX=2137878 GN=KGZ66_06125 PE=4 SV=1	Selenomonadales bacterium	135	129	30.7	47.4	1.1e-06
139	TR	A0A1Y4GD33	HK97 gp10 family phage protein OS=Cloacibacillus sp. An23 OX=1965591 GN=B5F39_11890 PE=4 SV=1	Cloacibacillus sp. An23	158	130	28	45.3	1.1e-06
140	TR	A0A1U7M5J8	Phage protein, HK97 gp10 family OS=Tissierella creatinophila DSM 6911 OX=1123403 GN=TICRE_13560 PE=4 SV=1	Tissierella creatinophila DSM 6911	123	128	26.4	48	1.2e-06
141	TR	A0A9E7QNL6	Capsid and scaffold protein OS=Pseudomonas phage vB_PeaS_FBPa47 OX=2969619 GN=FBPa47_0017 PE=4 SV=1	Pseudomonas phage vB_PeaS_FBPa47	160	130	24.8	47	1.2e-06
142	TR	A0A0R6PJR3	Tail protein OS=Moraxella phage Mcat26 OX=1647542 PE=4 SV=1	Moraxella phage Mcat26	59	123	50	68.2	1.5e-06
143	TR	A0A0R6PK65	Tail protein OS=Moraxella phage Mcat27 OX=1647543 PE=4 SV=1	Moraxella phage Mcat27	59	123	50	68.2	1.5e-06
144	TR	F4LTS3	Phage protein, HK97 gp10 family OS=Tepidanaerobacter acetatoxydans (strain DSM 21804 / JCM 16047 / Re1) OX=1209989 GN=TEPIRE1_2600 PE=4 SV=1	Tepidanaerobacter acetatoxydans (strain DSM 21804 / JCM 16047 / Re1)	123	127	26.8	46.5	1.6e-06
145	TR	A0A6J5DWB5	Phage protein, HK97 gp10 family OS=Paraburkholderia humisilvae OX=627669 GN=LMG29542_03378 PE=4 SV=1	Paraburkholderia humisilvae	167	129	26.6	48.1	1.8e-06
146	TR	A0A0N0M3G1	HK97 gp10 family phage protein OS=Novosphingobium sp. ST904 OX=1684385 GN=ADT71_03870 PE=4 SV=1	Novosphingobium sp. ST904	152	128	31.8	45.7	2e-06
147	TR	A0A364JTJ6	HK97 gp10 family phage protein OS=Falsochrobactrum ovis OX=1293442 GN=C7374_11198 PE=4 SV=1	Falsochrobactrum ovis	154	128	28.9	46.9	2.1e-06
148	TR	A0A6J5B1X7	HK97 gp10 family phage protein OS=Paraburkholderia sediminicola OX=458836 GN=LMG24238_02993 PE=4 SV=1	Paraburkholderia sediminicola	99	124	31.9	51.3	2.7e-06
149	TR	A0A0J7XUI4	HK97 gp10 family phage protein OS=Sphingobium cupriresistens LL01 OX=1420583 GN=V473_15380 PE=4 SV=1	Sphingobium cupriresistens LL01	132	126	28.8	48	2.7e-06
150	TR	A0A1N7G4F6	Phage protein, HK97 gp10 family OS=Moraxella cuniculi DSM 21768 OX=1122245 GN=SAMN02745664_12321 PE=4 SV=1	Moraxella cuniculi DSM 21768	182	128	31	50.4	3.1e-06
151	TR	A0A0R6PGZ1	Tail protein OS=Moraxella phage Mcat4 OX=1647550 PE=4 SV=1	Moraxella phage Mcat4	157	126	28.4	43.8	4.2e-06
152	TR	A0A0R6PI09	Tail protein OS=Moraxella phage Mcat11 OX=1647526 PE=4 SV=1	Moraxella phage Mcat11	157	126	28.4	43.8	4.2e-06
153	TR	A0A0R6PDD9	Tail protein OS=Moraxella phage Mcat12 OX=1647527 PE=4 SV=1	Moraxella phage Mcat12	157	126	28.4	43.8	4.2e-06
154	TR	A0A0R6PCA5	Tail protein OS=Moraxella phage Mcat3 OX=1647546 PE=4 SV=1	Moraxella phage Mcat3	157	126	28.4	43.8	4.2e-06
155	TR	A0A0R6PGM8	Tail protein OS=Moraxella phage Mcat2 OX=1647535 PE=4 SV=1	Moraxella phage Mcat2	157	126	28.4	43.8	4.2e-06
156	TR	A0A6M0RDL4	HK97 gp10 family phage protein OS=Clostridium niameyense OX=1622073 GN=FDF74_12135 PE=4 SV=1	Clostridium niameyense	143	125	25.5	48.3	4.7e-06
157	TR	A0A1M5PVR9	Phage protein, HK97 gp10 family OS=Tepidibacter thalassicus DSM 15285 OX=1123350 GN=SAMN02744040_00633 PE=4 SV=1	Tepidibacter thalassicus DSM 15285	127	124	25.4	49.3	4.9e-06
158	TR	A0A0Q6W313	HK97 gp10 family phage protein OS=Rhizobacter sp. Root1221 OX=1736433 GN=ASC87_07015 PE=4 SV=1	Rhizobacter sp. Root1221	152	125	27.5	41.6	5.4e-06
159	TR	A0A0R6PE69	Tail protein OS=Moraxella phage Mcat21 OX=1647537 PE=4 SV=1	Moraxella phage Mcat21	59	119	62.5	75	5.9e-06
160	TR	A0A0S9CJS7	HK97 gp10 family phage protein OS=Sphingomonas sp. Leaf231 OX=1736301 GN=ASE95_02815 PE=4 SV=1	Sphingomonas sp. Leaf231	145	124	31.5	45.2	6.8e-06
161	TR	A0A0S9MWX5	HK97 gp10 family phage protein OS=Pseudorhodoferax sp. Leaf274 OX=1736318 GN=ASF44_14540 PE=4 SV=1	Pseudorhodoferax sp. Leaf274	156	124	27.7	41.3	8.1e-06
162	TR	W4Q503	Phage protein OS=Halalkalibacter wakoensis JCM 9140 OX=1236970 GN=JCM9140_3136 PE=4 SV=1	Halalkalibacter wakoensis JCM 9140	137	123	27.5	44.4	8.2e-06
163	TR	A0A0R6PHF1	Tail protein OS=Moraxella phage Mcat7 OX=1647553 PE=4 SV=1	Moraxella phage Mcat7	157	124	28.7	44.6	8.2e-06
164	TR	W0AHY0	HK97 gp10 family phage protein OS=Sphingomonas sanxanigenens DSM 19645 = NX02 OX=1123269 GN=NX02_21380 PE=4 SV=1	Sphingomonas sanxanigenens DSM 19645 = NX02	144	123	26.5	44.1	9.3e-06

## Sheet: gpS P2
ncbiblast-R20231124-165548-0244-68988424-p1m
Hit	DB	Accession	Description	Organism	Length	Score(Bits)	Identities(%)	Positives(%)	E()
1	SP	P36934	Tail completion protein S OS=Escherichia phage P2 OX=2905681 GN=S PE=4 SV=1	Escherichia phage P2	150	756	100	100	1.8e-101
2	TR	A0A653FSD8	Phage Ne1 neck protein OS=Peduovirus P22H1 OX=2844217 PE=4 SV=1	Peduovirus P22H1	150	749	98.7	99.3	2.1e-100
3	TR	A0A0H2YY71	Tail protein OS=Escherichia coli O1:K1 / APEC OX=405955 GN=APECO1_4477 PE=4 SV=1	Escherichia coli O1:K1 / APEC	150	749	98.7	99.3	2.1e-100
4	TR	A0A7D3V1Y3	Phage virion morphogenesis protein OS=Yersinia phage vB_YpM_50 OX=2736202 GN=vBYpM50_00017 PE=4 SV=1	Yersinia phage vB_YpM_50	150	749	98.7	99.3	2.1e-100
5	TR	A0A0F7LBV9	Tail completion protein OS=Escherichia phage pro483 OX=1649240 GN=pro483_26 PE=4 SV=1	Escherichia phage pro483	150	749	98.7	99.3	2.1e-100
6	TR	A0A653FSD3	Phage Ne1 neck protein OS=Peduovirus P24A7b OX=2844219 PE=4 SV=1	Peduovirus P24A7b	150	746	98.7	98.7	6.2e-100
7	TR	A0A7D3UWI5	Phage virion morphogenesis protein OS=Yersinia phage vB_YpM_46 OX=2736200 GN=vBYpM46_00014 PE=4 SV=1	Yersinia phage vB_YpM_46	150	746	98.7	98.7	6.2e-100
8	TR	A0A653FS58	Phage Ne1 neck protein OS=Peduovirus P24E6b OX=2844222 PE=4 SV=1	Peduovirus P24E6b	150	743	98	98.7	1.8e-99
9	TR	A0A0F7LDR6	Tail completion protein OS=Escherichia phage pro147 OX=1649239 GN=pro147_16 PE=4 SV=1	Escherichia phage pro147	150	743	98	98.7	1.8e-99
10	TR	M1TAR9	Phage tail completion protein OS=Escherichia phage P2 OX=2681594 PE=4 SV=1	Escherichia phage P2	150	741	97.3	98.7	3.6e-99
11	TR	A0A653FSM8	Phage Ne1 neck protein OS=Peduovirus P24B2 OX=2844220 PE=4 SV=1	Peduovirus P24B2	150	740	97.3	98	5.1e-99
12	TR	A0A9E7LPZ2	Virion morphogenesis protein OS=Escherichia phage S164 OX=2939122 PE=4 SV=1	Escherichia phage S164	150	738	97.3	98	1e-98
13	TR	B7MEB5	Tail completion protein S (GpS) OS=Escherichia coli O45:K1 (strain S88 / ExPEC) OX=585035 GN=ECS88_2202 PE=4 SV=1	Escherichia coli O45:K1 (strain S88 / ExPEC)	150	737	97.3	97.3	1.5e-98
14	TR	A0A5P1M239	Phage virion morphogenesis protein OS=Escherichia phage vB_EcoM-12474IV OX=2576485 GN=PBINGOGM_00031 PE=4 SV=1	Escherichia phage vB_EcoM-12474IV	150	736	97.3	98	2.1e-98
15	TR	A0A5P1M3D2	Phage virion morphogenesis protein OS=Escherichia phage vB_EcoM-12474II OX=2576483 GN=LLFFHNDI_00031 PE=4 SV=1	Escherichia phage vB_EcoM-12474II	150	736	97.3	98	2.1e-98
16	TR	A0A7D3QLV6	Phage virion morphogenesis protein OS=Yersinia phage vB_YpM_22 OX=2736197 GN=vBYpM22_00017 PE=4 SV=1	Yersinia phage vB_YpM_22	150	735	96.7	97.3	2.9e-98
17	TR	A0A1L4BLZ5	Phage virion morphogenesis family protein OS=Salmonella phage STYP1 OX=2939039 PE=4 SV=1	Salmonella phage STYP1	150	733	96.7	96.7	5.9e-98
18	TR	A0A5P1MBD9	Tail completion protein OS=Bacteriophage R18C OX=2592161 PE=4 SV=1	Bacteriophage R18C	152	419	55.3	70.7	4.2e-50
19	TR	O80313	O protein OS=Escherichia phage 186 OX=29252 GN=O PE=4 SV=1	Escherichia phage 186	149	411	53.4	75	6.3e-49
20	TR	A0A9E7SQH8	Virion morphogenesis protein OS=Salmonella phage vB_Sal_PHB48 OX=2961709 PE=4 SV=1	Salmonella phage vB_Sal_PHB48	149	408	52.7	75	1.8e-48
21	TR	A0A5C0CGX8	Virion morphogenesis protein OS=Salmonella phage SI22 OX=2592209 PE=4 SV=1	Salmonella phage SI22	149	407	52	76.4	2.6e-48
22	TR	A0A7H0ENQ9	Phage virion morphogenesis protein OS=Klebsiella variicola OX=244366 GN=IAP99_03350 PE=4 SV=1	Klebsiella variicola	149	404	51	76.5	7.3e-48
23	TR	A0A0M3UL83	Tail completion protein OS=Salmonella phage SEN1 OX=1647455 GN=SEN1_14 PE=4 SV=1	Salmonella phage SEN1	149	400	52	74.3	3e-47
24	TR	A0A378AHJ0	Phage tail completion protein OS=Klebsiella pneumoniae subsp. ozaenae OX=574 GN=NCTC5050_02262 PE=4 SV=1	Klebsiella pneumoniae subsp. ozaenae	149	398	51.4	73.6	6e-47
25	TR	H2IRI4	Phage virion morphogenesis protein, putative tail completion OS=Rahnella aquatilis (strain ATCC 33071 / DSM 4594 / JCM 1683 / NBRC 105701 / NCIMB 13365 / CIP 78.65) OX=745277 GN=Rahaq2_1542 PE=4 SV=1	Rahnella aquatilis (strain ATCC 33071 / DSM 4594 / JCM 1683 / NBRC 105701 / NCIMB 13365 / CIP 78.65)	152	398	53.1	72.8	6.5e-47
26	TR	A0A376DMH0	Mu-like prophage protein gpG OS=Edwardsiella hoshinae OX=93378 GN=NCTC12121_03004 PE=4 SV=1	Edwardsiella hoshinae	149	397	50.3	74.5	8.4e-47
27	TR	A0A1C4DMK0	Phage virion morphogenesis (Putative tail completion) protein OS=Kosakonia oryzendophytica OX=1005665 GN=GA0061071_11356 PE=4 SV=1	Kosakonia oryzendophytica	150	396	52.3	71.8	1.2e-46
28	TR	A0A482MG38	Virion morphogenesis protein OS=Klebsiella phage ST147-VIM1phi7.1 OX=2510480 PE=4 SV=1	Klebsiella phage ST147-VIM1phi7.1	149	394	50.7	74.3	2.4e-46
29	TR	S4TP59	Phage virion morphogenesis protein OS=Salmonella phage FSLSP004 OX=1173769 GN=SP004_00065 PE=4 SV=1	Salmonella phage FSLSP004	149	388	50	73	2e-45
30	TR	A0A218M4K4	Tail completion protein OS=Erwinia phage EtG OX=2014586 GN=EtG_15 PE=4 SV=1	Erwinia phage EtG	149	384	50.7	70.9	8e-45
31	TR	A0A085GA08	Phage tail completion protein OS=Buttiauxella agrestis ATCC 33320 OX=1006004 GN=GBAG_2664 PE=4 SV=1	Buttiauxella agrestis ATCC 33320	149	377	50	73.3	9.2e-44
32	TR	A0A1I6E810	Phage virion morphogenesis (Putative tail completion) protein OS=Enterobacter sp. kpr-6 OX=1761782 GN=SAMN04487773_3253 PE=4 SV=1	Enterobacter sp. kpr-6	150	373	51.7	71.1	3.8e-43
33	TR	A0A097QXF8	Tail protein OS=Hafnia alvei FB1 OX=1453496 GN=AT03_01030 PE=4 SV=1	Hafnia alvei FB1	149	372	50	70.9	5.3e-43
34	TR	A0A097R2L7	Tail protein OS=Hafnia alvei FB1 OX=1453496 GN=AT03_11635 PE=4 SV=1	Hafnia alvei FB1	149	355	47.3	69.6	2e-40
35	TR	A0A2N5EJ38	Phage virion morphogenesis protein OS=Chimaeribacter arupi OX=2060066 GN=CYR34_17640 PE=4 SV=1	Chimaeribacter arupi	147	345	45.5	73.4	6.2e-39
36	TR	A0A0U5L6M0	Tail protein OS=Duffyella gerundensis OX=1619313 GN=EM595_2089 PE=4 SV=1	Duffyella gerundensis	149	332	44.6	66.9	6.1e-37
37	TR	A0A328TQI5	Phage virion morphogenesis protein OS=Candidatus Erwinia dacicola OX=252393 GN=ACZ87_00303 PE=4 SV=1	Candidatus Erwinia dacicola	147	331	43.6	67.8	8.2e-37
38	TR	F1BUP7	Phage virion morphogenesis protein OS=Erwinia phage ENT90 OX=947843 PE=4 SV=1	Erwinia phage ENT90	149	323	45.3	65.5	1.4e-35
39	TR	A0A0K6GU92	Phage virion morphogenesis (Putative tail completion) protein OS=Gulbenkiania indica OX=375574 GN=Ga0061063_0944 PE=4 SV=1	Gulbenkiania indica	147	318	44.5	67.1	7.6e-35
40	TR	A0A2U8I897	Phage virion morphogenesis protein OS=Candidatus Fukatsuia symbiotica OX=1878942 GN=CCS41_01535 PE=4 SV=1	Candidatus Fukatsuia symbiotica	148	318	41.2	68.2	7.9e-35
41	TR	A0A4R1NHS3	Phage virion morphogenesis protein OS=Sodalis ligni OX=2697027 GN=EZJ58_1789 PE=4 SV=1	Sodalis ligni	149	318	44.3	65.8	8.1e-35
42	TR	A0A1S8CJS8	Phage virion morphogenesis protein OS=Serratia oryzae OX=2034155 GN=BMI79_11335 PE=4 SV=1	Serratia oryzae	147	316	46.2	63.4	1.5e-34
43	TR	A0A0Q4MP01	Phage tail protein OS=Erwinia sp. Leaf53 OX=1736225 GN=ASF13_04170 PE=4 SV=1	Erwinia sp. Leaf53	150	314	46.9	64.1	3.4e-34
44	TR	A0A2U8I883	Phage virion morphogenesis protein OS=Candidatus Fukatsuia symbiotica OX=1878942 GN=CCS41_10110 PE=4 SV=1	Candidatus Fukatsuia symbiotica	148	308	40.5	66.2	2.6e-33
45	TR	A0A2I0CP34	Phage virion morphogenesis protein OS=Pseudomonas pharmacofabricae OX=1905276 GN=CW360_10130 PE=4 SV=1	Pseudomonas pharmacofabricae	150	308	39.6	65.1	2.7e-33
46	TR	E0WS42	Putative phage tail protein OS=Candidatus Regiella insecticola LSR1 OX=663321 GN=REG_0766 PE=4 SV=1	Candidatus Regiella insecticola LSR1	151	304	44.9	70.3	1.1e-32
47	TR	A0A3M5NDF5	Phage virion morphogenesis protein OS=Pseudomonas azotoformans OX=47878 GN=ALP43_04256 PE=4 SV=1	Pseudomonas azotoformans	150	301	45.2	67.4	3.1e-32
48	TR	A0A0H3GWD6	Prophage, tail completion protein OS=Klebsiella pneumoniae subsp. pneumoniae (strain HS11286) OX=1125630 GN=KPHS_40290 PE=4 SV=1	Klebsiella pneumoniae subsp. pneumoniae (strain HS11286)	124	298	46.3	70.7	4.2e-32
49	TR	A0A1V0B688	Phage virion morphogenesis protein OS=Pseudomonas phragmitis OX=1931241 GN=BVH74_12195 PE=4 SV=1	Pseudomonas phragmitis	150	296	41.5	66	1.8e-31
50	TR	A0A3R8Z8L0	Phage virion morphogenesis protein OS=Erwinia sp. 198 OX=2022746 GN=EGK14_04525 PE=4 SV=1	Erwinia sp. 198	151	293	41.4	63.4	5.2e-31
51	TR	R8ANB7	Phage tail completion protein OS=Plesiomonas shigelloides 302-73 OX=1315976 GN=PLESHI_14361 PE=4 SV=1	Plesiomonas shigelloides 302-73	148	292	42.7	62.7	6.8e-31
52	TR	A0A078LTA1	Phage P2 essential tail completion gpS-like protein OS=Pseudomonas saudiphocaensis OX=1499686 GN=BN1079_00874 PE=4 SV=1	Pseudomonas saudiphocaensis	152	292	38.9	67.8	7.6e-31
53	TR	A0A918NX88	Virion morphogenesis protein OS=Paludibacterium paludis OX=1225769 GN=GCM10011289_02680 PE=4 SV=1	Paludibacterium paludis	145	290	44.3	64.3	1.2e-30
54	TR	A0A378YM38	Mu-like prophage protein gpG OS=Pandoraea pnomenusa OX=93220 GN=NCTC13160_02419 PE=4 SV=1	Pandoraea pnomenusa	152	290	41.3	65.2	1.5e-30
55	TR	S2KJZ0	Tail protein OS=Halomonas anticariensis (strain DSM 16096 / CECT 5854 / LMG 22089 / FP35) OX=1121939 GN=L861_08910 PE=4 SV=1	Halomonas anticariensis (strain DSM 16096 / CECT 5854 / LMG 22089 / FP35)	154	290	39.3	61.3	1.6e-30
56	TR	Q5H265	Phage-related tail protein OS=Xanthomonas oryzae pv. oryzae (strain KACC10331 / KXO85) OX=291331 GN=S PE=4 SV=1	Xanthomonas oryzae pv. oryzae (strain KACC10331 / KXO85)	148	288	46.3	62.4	2.7e-30
57	TR	A0A1Y0KRX3	Phage virion morphogenesis protein OS=Pseudomonas sp. M30-35 OX=1981174 GN=B9K09_10085 PE=4 SV=1	Pseudomonas sp. M30-35	154	288	39.9	62.8	3.2e-30
58	TR	A0A010RQ35	Virion morphogenesis protein OS=Pseudomonas fluorescens HK44 OX=1042209 GN=HK44_001005 PE=4 SV=1	Pseudomonas fluorescens HK44	152	287	40.3	62.4	4.3e-30
59	TR	A0A0J5P1S6	Tail protein OS=Muribacter muris OX=67855 GN=RO21_11585 PE=4 SV=1	Muribacter muris	155	286	47.9	65	6.6e-30
60	TR	A0A0J5S1A7	Tail protein OS=Muribacter muris OX=67855 GN=RO21_10545 PE=4 SV=1	Muribacter muris	156	285	47.9	65	9.7e-30
61	TR	A0A482J767	Virion morphogenesis protein OS=Klebsiella phage ST512-KPC3phi13.6 OX=2510458 PE=4 SV=1	Klebsiella phage ST512-KPC3phi13.6	148	283	40	62.7	1.5e-29
62	TR	A0A482J928	Virion morphogenesis protein OS=Klebsiella phage ST258-KPC3phi16.1 OX=2510456 PE=4 SV=1	Klebsiella phage ST258-KPC3phi16.1	148	283	40	62.7	1.5e-29
63	TR	A0A482IM24	Virion morphogenesis protein OS=Klebsiella phage ST437-OXA245phi4.1 OX=2510486 PE=4 SV=1	Klebsiella phage ST437-OXA245phi4.1	148	283	40	62.7	1.5e-29
64	TR	A0A1N6Q2M3	Phage virion morphogenesis (Putative tail completion) protein OS=Marinobacterium stanieri OX=49186 GN=SAMN05421647_102210 PE=4 SV=1	Marinobacterium stanieri	146	281	37.6	66.4	2.9e-29
65	TR	A0A2Z6GCU0	Phage virion morphogenesis protein OS=Ferriphaselus amnicola OX=1188319 GN=OYT1_ch1592 PE=4 SV=1	Ferriphaselus amnicola	152	281	39.2	64.7	3.5e-29
66	TR	A0A0H3KK02	Probable bacteriophage tail completion protein OS=Burkholderia multivorans (strain ATCC 17616 / 249) OX=395019 GN=BMULJ_03669 PE=4 SV=1	Burkholderia multivorans (strain ATCC 17616 / 249)	149	280	43.6	61.1	4.5e-29
67	TR	E5E3R3	Gp29 OS=Burkholderia phage KS5 OX=910473 GN=29 PE=4 SV=1	Burkholderia phage KS5	149	280	43.6	61.1	4.5e-29
68	TR	A0A427DM94	Phage virion morphogenesis protein OS=Pseudomonas sp. v388 OX=2479849 GN=EGJ27_21640 PE=4 SV=1	Pseudomonas sp. v388	153	280	41.3	62.2	5.1e-29
69	TR	Q8P6I8	Phage-related tail protein OS=Xanthomonas campestris pv. campestris (strain ATCC 33913 / DSM 3586 / NCPPB 528 / LMG 568 / P 25) OX=190485 GN=S PE=4 SV=1	Xanthomonas campestris pv. campestris (strain ATCC 33913 / DSM 3586 / NCPPB 528 / LMG 568 / P 25)	152	279	44.3	62.4	7e-29
70	TR	C1DCF6	Phage virion morphogenesis protein OS=Laribacter hongkongensis (strain HLHK9) OX=557598 GN=LHK_02594 PE=4 SV=1	Laribacter hongkongensis (strain HLHK9)	146	278	41.1	66	8.3e-29
71	TR	A0A0C5E288	Phage virion morphogenesis protein OS=Pseudomonas sp. MRSN 12121 OX=1611770 GN=TO66_10250 PE=4 SV=1	Pseudomonas sp. MRSN 12121	152	278	36.9	62.4	9.8e-29
72	TR	B2FIY6	Tail completion protein S (Gps) OS=Stenotrophomonas maltophilia (strain K279a) OX=522373 GN=S PE=4 SV=1	Stenotrophomonas maltophilia (strain K279a)	153	278	41.1	63.6	1e-28
73	TR	A0A941DMK5	Phage virion morphogenesis protein OS=Undibacterium luofuense OX=2828733 GN=KDM89_11140 PE=4 SV=1	Undibacterium luofuense	155	278	39.7	64.9	1.1e-28
74	TR	A0A1H3DJ17	Phage virion morphogenesis (Putative tail completion) protein OS=Pseudomonas kuykendallii OX=1007099 GN=SAMN05216287_3447 PE=4 SV=1	Pseudomonas kuykendallii	156	278	41.5	61.9	1.1e-28
75	TR	U3U522	Phage virion morphogenesis protein OS=Plautia stali symbiont OX=891974 GN=E05_45550 PE=4 SV=1	Plautia stali symbiont	115	274	45.9	70.3	1.4e-28
76	TR	A0A1T0AVZ4	Phage virion morphogenesis protein OS=[Haemophilus] felis OX=123822 GN=B0188_10045 PE=4 SV=1	[Haemophilus] felis	141	276	44.8	62.9	1.4e-28
77	TR	B2VHA9	Phage tail completion protein OS=Erwinia tasmaniensis (strain DSM 17950 / CFBP 7177 / CIP 109463 / NCPPB 4357 / Et1/99) OX=465817 GN=ETA_05810 PE=4 SV=1	Erwinia tasmaniensis (strain DSM 17950 / CFBP 7177 / CIP 109463 / NCPPB 4357 / Et1/99)	148	276	40.5	62.8	1.8e-28
78	TR	A0A8D4LNE2	Phage virion morphogenesis protein OS=Mergibacter septicus OX=221402 GN=CEP48_05185 PE=4 SV=1	Mergibacter septicus	152	276	43.6	64.4	2e-28
79	TR	A0A1G7VM23	Phage virion morphogenesis (Putative tail completion) protein OS=Halomonas taeanensis OX=284577 GN=SAMN05216571_1267 PE=4 SV=1	Halomonas taeanensis	150	274	38.9	61.7	3.7e-28
80	TR	A0A516SJJ7	Phage virion morphogenesis protein OS=Chitinimonas arctica OX=2594795 GN=FNU76_19340 PE=4 SV=1	Chitinimonas arctica	154	274	39.2	60.8	4.2e-28
81	TR	Q9ZXL2	DNA, complete genome OS=Citexvirus phiCTX OX=35343 PE=4 SV=1	Citexvirus phiCTX	156	274	38.7	60.7	4.4e-28
82	TR	A0A3G8F195	Virion morphogenesis protein OS=Pseudomonas phage Dobby OX=2483611 PE=4 SV=1	Pseudomonas phage Dobby	156	274	38.7	60.7	4.4e-28
83	TR	A0A1M4Y3V5	Phage virion morphogenesis (Putative tail completion) protein OS=Halomonas ilicicola DSM 19980 OX=1121942 GN=SAMN02745148_01574 PE=4 SV=1	Halomonas ilicicola DSM 19980	150	273	40.3	62.4	5.3e-28
84	TR	A4PE39	Tail completion protein gpS OS=Aresaunavirus RSA1 OX=406340 PE=4 SV=1	Aresaunavirus RSA1	148	272	39.2	58.8	7.1e-28
85	TR	Q8ZMU0	Fels-2 prophage protein OS=Salmonella typhimurium (strain LT2 / SGSC1412 / ATCC 700720) OX=99287 GN=STM2711 PE=4 SV=1	Salmonella typhimurium (strain LT2 / SGSC1412 / ATCC 700720)	148	271	39.2	63.5	1e-27
86	TR	Q1QXR4	Phage virion morphogenesis (Putative tail completion) protein OS=Chromohalobacter salexigens (strain ATCC BAA-138 / DSM 3043 / CIP 106854 / NCIMB 13768 / 1H11) OX=290398 GN=Csal_1389 PE=4 SV=1	Chromohalobacter salexigens (strain ATCC BAA-138 / DSM 3043 / CIP 106854 / NCIMB 13768 / 1H11)	152	271	38.3	60.4	1.1e-27
87	TR	V9IQH0	Tail completion protein OS=Stenotrophomonas phage Smp131 OX=1168563 GN=S PE=4 SV=1	Stenotrophomonas phage Smp131	153	271	40.3	62.4	1.2e-27
88	TR	A0A7I6GZJ7	Phage virion morphogenesis protein OS=Escherichia coli O9:H4 (strain HS) OX=331112 GN=EcHS_A0935 PE=4 SV=1	Escherichia coli O9:H4 (strain HS)	148	269	39.2	62.8	2e-27
89	TR	A0A873WD77	Tail completion protein OS=Burkholderia phage Mana OX=2767578 GN=CPT_Mana_014 PE=4 SV=1	Burkholderia phage Mana	149	269	40.9	60.4	2.1e-27
90	TR	S6HSB0	Phage virion morphogenesis protein OS=Osedax symbiont Rs2 OX=1330035 GN=OFPI_00200 PE=4 SV=1	Osedax symbiont Rs2	146	268	37.7	63.6	2.7e-27
91	TR	A0A2Z2FG08	Tail completion protein OS=Klebsiella phage 4LV2017 OX=1960658 PE=4 SV=1	Klebsiella phage 4LV2017	148	268	39.2	62.2	2.8e-27
92	TR	A0A0H2V5M7	Putative phage tail protein OS=Escherichia coli O6:H1 (strain CFT073 / ATCC 700928 / UPEC) OX=199310 GN=c0962 PE=4 SV=1	Escherichia coli O6:H1 (strain CFT073 / ATCC 700928 / UPEC)	148	267	39.2	62.2	4e-27
93	TR	A0A140NDJ3	Phage virion morphogenesis protein OS=Escherichia coli (strain B / BL21-DE3) OX=469008 GN=ECBD_2760 PE=4 SV=1	Escherichia coli (strain B / BL21-DE3)	148	267	38.9	62.5	4e-27
94	TR	A0A1S6L001	Tail completion protein OS=Salmonella phage SEN8 OX=1647468 GN=SEN8_16 PE=4 SV=1	Salmonella phage SEN8	149	267	37.3	62.7	4.1e-27
95	TR	A0A1S5NPT5	Putative virion morphogenesis protein OS=Burkholderia phage AP3 OX=1636201 GN=vB_BceM_AP3_0019 PE=4 SV=1	Burkholderia phage AP3	149	267	42.3	59.1	4.1e-27
96	TR	A0A0U4P1B7	Phage tail protein OS=Pseudomonas oryzihabitans OX=47885 GN=APT59_11055 PE=4 SV=1	Pseudomonas oryzihabitans	150	267	37.3	62.7	4.3e-27
97	TR	A0A1B2QYR4	Phage tail protein OS=Bordetella sp. H567 OX=1697043 GN=AKI39_03200 PE=4 SV=1	Bordetella sp. H567	157	267	38.5	60.8	5.2e-27
98	TR	A0A4Z0PLH2	Phage virion morphogenesis protein OS=Salmonella enterica subsp. enterica serovar Poona OX=436295 GN=C9E99_20000 PE=4 SV=1	Salmonella enterica subsp. enterica serovar Poona	148	266	39.2	62.8	5.7e-27
99	TR	A0A482J6S7	Virion morphogenesis protein OS=Klebsiella phage ST13-OXA48phi12.1 OX=2510464 PE=4 SV=1	Klebsiella phage ST13-OXA48phi12.1	148	266	38	61.3	5.7e-27
100	TR	A0A077K9X5	Phage virion morphogenesis protein OS=Ralstonia phage RSY1 OX=1530085 PE=4 SV=1	Ralstonia phage RSY1	148	265	38.5	56.8	8.1e-27
101	TR	A0A4P8YFI6	Phage virion morphogenesis protein OS=Jejubacter calystegiae OX=2579935 GN=FEM41_02145 PE=4 SV=1	Jejubacter calystegiae	148	264	38.6	62.1	1.1e-26
102	TR	A0A7H0EQ75	Phage virion morphogenesis protein OS=Klebsiella variicola OX=244366 GN=IAP99_06155 PE=4 SV=1	Klebsiella variicola	148	262	37.3	60.7	2.3e-26
103	TR	A0A8I0CTW3	Phage virion morphogenesis protein OS=Pseudomonas tritici OX=2745518 GN=HU722_0022050 PE=4 SV=1	Pseudomonas tritici	152	262	38.3	60.4	2.5e-26
104	TR	A0A286D4T4	Phage virion morphogenesis (Putative tail completion) protein OS=Pseudoxanthomonas wuyuanensis OX=1073196 GN=SAMN06296416_102532 PE=4 SV=1	Pseudoxanthomonas wuyuanensis	150	261	38.5	60.8	3.4e-26
105	TR	A0A921TH38	Phage virion morphogenesis protein OS=Pseudoxanthomonas taiwanensis OX=176598 GN=CR938_00065 PE=4 SV=1	Pseudoxanthomonas taiwanensis	152	261	39.7	58.9	3.6e-26
106	TR	D8J079	Bacteriophage tail completion-like protein OS=Herbaspirillum seropedicae (strain SmR1) OX=757424 GN=Hsero_0899 PE=4 SV=1	Herbaspirillum seropedicae (strain SmR1)	141	260	41.7	62.6	3.8e-26
107	TR	A0A1H3ZWD1	Phage virion morphogenesis (Putative tail completion) protein OS=Marinobacterium georgiense DSM 11526 OX=1122198 GN=SAMN02745729_102190 PE=4 SV=1	Marinobacterium georgiense DSM 11526	148	260	36.9	62.4	4.6e-26
108	TR	A0A482MGD3	Virion morphogenesis protein OS=Klebsiella phage ST15-OXA48phi14.1 OX=2510455 PE=4 SV=1	Klebsiella phage ST15-OXA48phi14.1	148	260	37.3	60.7	4.6e-26
109	TR	B7MJH5	Phage tail completion protein OS=Escherichia coli O45:K1 (strain S88 / ExPEC) OX=585035 GN=ECS88_2823 PE=4 SV=1	Escherichia coli O45:K1 (strain S88 / ExPEC)	152	259	40	63.7	7.2e-26
110	TR	A0A0B2D2Y2	Phage virion morphogenesis (Putative tail completion) protein OS=Pseudomonas flexibilis OX=706570 GN=PT85_03655 PE=4 SV=1	Pseudomonas flexibilis	148	258	39	64.5	9.2e-26
111	TR	A0A2G3K3M9	Phage virion morphogenesis protein OS=Chitinimonas sp. BJB300 OX=1559339 GN=CSQ89_11480 PE=4 SV=1	Chitinimonas sp. BJB300	149	258	35.1	62.2	9.4e-26
112	TR	E5G6N4	Tail completion protein OS=Salmonella phage RE2010 OX=929814 GN=ELphiS00026 PE=4 SV=1	Salmonella phage RE2010	142	256	39.7	62.4	1.6e-25
113	TR	A0A6I2IL22	Phage virion morphogenesis protein OS=Enterobacteriaceae bacterium RIT714 OX=2666193 GN=GJV04_14950 PE=4 SV=1	Enterobacteriaceae bacterium RIT714	147	254	35.8	62.8	3.6e-25
114	TR	A0A1G9EQN3	Phage virion morphogenesis (Putative tail completion) protein OS=Halomonas muralis OX=119000 GN=SAMN05661010_00077 PE=4 SV=1	Halomonas muralis	150	254	38.3	61.1	3.9e-25
115	TR	A0A3N9U3Z4	Phage virion morphogenesis protein OS=Halomonas sp. YLB-10 OX=2483111 GN=EBB56_09220 PE=4 SV=1	Halomonas sp. YLB-10	152	254	37.2	58.8	4.1e-25
116	TR	A0A7X4FW67	Phage virion morphogenesis protein OS=Halomonas alkaliantarctica OX=232346 GN=GLV89_01825 PE=4 SV=1	Halomonas alkaliantarctica	148	253	39.9	61.5	5.2e-25
117	TR	N2IMF4	Phage virion morphogenesis protein OS=Pseudomonas sp. HPB0071 OX=1203578 GN=HMPREF1487_09683 PE=4 SV=1	Pseudomonas sp. HPB0071	150	253	36.1	59.2	5.5e-25
118	TR	A0A0C4Y807	Phage tail completion protein OS=Cupriavidus basilensis OX=68895 GN=RR42_m1728 PE=4 SV=1	Cupriavidus basilensis	138	251	39.7	62.5	7.9e-25
119	TR	A0A7G1GMB5	Tail completion protein (S) OS=Burkholderia phage FLC5 OX=2716322 GN=ORF29 PE=4 SV=1	Burkholderia phage FLC5	152	252	35.8	59.6	8.2e-25
120	TR	A0A482J5U1	Virion morphogenesis protein OS=Klebsiella phage ST11-OXA48phi15.3 OX=2510454 PE=4 SV=1	Klebsiella phage ST11-OXA48phi15.3	148	250	39.3	61.4	1.5e-24
121	TR	A0A482J526	Virion morphogenesis protein OS=Klebsiella phage ST512-KPC3phi13.2 OX=2510470 PE=4 SV=1	Klebsiella phage ST512-KPC3phi13.2	148	250	39.3	61.4	1.5e-24
122	TR	A0A482J6A5	Virion morphogenesis protein OS=Klebsiella phage ST258-KPC3phi16.2 OX=2510457 PE=4 SV=1	Klebsiella phage ST258-KPC3phi16.2	148	250	39.3	61.4	1.5e-24
123	TR	A0A3S8ZPY3	Phage virion morphogenesis protein OS=Iodobacter ciconiae OX=2496266 GN=EJO50_02935 PE=4 SV=1	Iodobacter ciconiae	150	250	41	61.1	1.5e-24
124	TR	A0A1H7EQL8	Phage virion morphogenesis (Putative tail completion) protein OS=Paraburkholderia diazotrophica OX=667676 GN=SAMN05192539_106323 PE=4 SV=1	Paraburkholderia diazotrophica	152	250	36.4	58.9	1.6e-24
125	TR	W1IN05	Putative phage tail protein S OS=Xenorhabdus cabanillasii JM26 OX=1427517 GN=XCR1_1240011 PE=4 SV=1	Xenorhabdus cabanillasii JM26	209	254	33.2	47.8	1.7e-24
126	TR	A0A1E7PZU1	Phage virion morphogenesis protein OS=Marinobacter sp. X15-166B OX=1897620 GN=BG841_14150 PE=4 SV=1	Marinobacter sp. X15-166B	151	249	37.5	62.5	2.3e-24
127	TR	A0A2S9GT28	Phage virion morphogenesis protein OS=Solimicrobium silvestre OX=2099400 GN=S2091_4455 PE=4 SV=1	Solimicrobium silvestre	155	249	40.3	64	2.5e-24
128	TR	A0A840RM05	Phage virion morphogenesis protein OS=Glaciimonas immobilis OX=728004 GN=HNR39_000495 PE=4 SV=1	Glaciimonas immobilis	154	248	39.6	64.7	3.4e-24
129	TR	A0A2C6DN00	Phage virion morphogenesis protein OS=Budvicia aquatica OX=82979 GN=CRN84_07870 PE=4 SV=1	Budvicia aquatica	142	247	40	60	3.5e-24
130	TR	A0A3S0W483	Phage virion morphogenesis protein OS=Halomonas nanhaiensis OX=1258546 GN=ELY38_18705 PE=4 SV=1	Halomonas nanhaiensis	152	247	40	60	4.6e-24
131	TR	A0A1C3K396	Phage tail completion protein OS=Orrella dioscoreae OX=1851544 GN=ODI_01784 PE=4 SV=1	Orrella dioscoreae	156	247	35.9	59.3	5.1e-24
132	TR	A0A3R9AGG2	Phage virion morphogenesis protein OS=Erwinia sp. 198 OX=2022746 GN=EGK14_17690 PE=4 SV=1	Erwinia sp. 198	144	246	38.9	63.4	5.3e-24
133	TR	A0A1G8TIP3	Phage virion morphogenesis (Putative tail completion) protein OS=Halomonas gudaonensis OX=376427 GN=SAMN04487954_104323 PE=4 SV=1	Halomonas gudaonensis	148	246	36.5	62.2	5.9e-24
134	TR	A0A1E7RCL8	Phage virion morphogenesis protein OS=Acinetobacter qingfengensis OX=1262585 GN=BJI46_11575 PE=4 SV=1	Acinetobacter qingfengensis	150	246	36.5	59.5	6.2e-24
135	TR	A0A2S4LWJ7	Phage virion morphogenesis protein OS=Paraburkholderia eburnea OX=1189126 GN=B0G62_12261 PE=4 SV=1	Paraburkholderia eburnea	159	246	37	61	7.9e-24
136	TR	A0A1S1NXR5	Phage virion morphogenesis protein OS=Kushneria phosphatilytica OX=657387 GN=BH688_07720 PE=4 SV=1	Kushneria phosphatilytica	151	245	36.5	62.2	9e-24
137	TR	C1DBK5	Phage virion morphogenesis protein OS=Laribacter hongkongensis (strain HLHK9) OX=557598 GN=LHK_00407 PE=4 SV=1	Laribacter hongkongensis (strain HLHK9)	129	243	42.7	66.1	9.9e-24
138	TR	D4GM45	S OS=Pantoea ananatis (strain LMG 20103) OX=706191 GN=S PE=4 SV=1	Pantoea ananatis (strain LMG 20103)	148	244	35.6	60.4	1.2e-23
139	TR	A0A0Q5LSR4	Phage virion morphogenesis protein OS=Acidovorax sp. Leaf160 OX=1736280 GN=ASF94_06635 PE=4 SV=1	Acidovorax sp. Leaf160	156	244	35.9	53.8	1.5e-23
140	TR	A0A1Z9Z2M3	Phage virion morphogenesis protein OS=Acinetobacter populi OX=1582270 GN=CAP51_03580 PE=4 SV=1	Acinetobacter populi	149	243	36.2	61.1	1.7e-23
141	TR	A0A516SHS4	Phage virion morphogenesis protein OS=Chitinimonas arctica OX=2594795 GN=FNU76_15875 PE=4 SV=1	Chitinimonas arctica	149	242	35.4	59	2.4e-23
142	TR	E5FFH6	Gp23 OS=Burkholderia phage KS14 OX=910475 GN=23 PE=4 SV=1	Burkholderia phage KS14	152	242	35.1	57.6	2.6e-23
143	TR	A0A0H3GKL9	Phage virion morphogenesis protein OS=Klebsiella pneumoniae subsp. pneumoniae (strain HS11286) OX=1125630 GN=KPHS_17320 PE=4 SV=1	Klebsiella pneumoniae subsp. pneumoniae (strain HS11286)	134	240	42.3	64.2	3.2e-23
144	TR	A0A014MD39	Virion morphogenesis protein OS=Erwinia mallotivora OX=69222 GN=BG55_07935 PE=4 SV=1	Erwinia mallotivora	149	241	34.5	58.8	3.4e-23
145	TR	B5JY62	Phage virion morphogenesis protein OS=gamma proteobacterium HTCC5015 OX=391615 GN=GP5015_1636 PE=4 SV=1	gamma proteobacterium HTCC5015	154	241	34.2	59.9	3.9e-23
146	TR	A0A923KMT7	Phage virion morphogenesis protein OS=Undibacterium jejuense OX=1344949 GN=H8K32_00110 PE=4 SV=1	Undibacterium jejuense	156	241	37.6	61	4.1e-23
147	TR	A0A011P597	Virion morphogenesis protein OS=Mannheimia granulomatis OX=85402 GN=AK33_08785 PE=4 SV=1	Mannheimia granulomatis	154	240	42.2	62.2	5.5e-23
148	TR	D3VKL6	Phage tail protein S OS=Xenorhabdus nematophila (strain ATCC 19061 / DSM 3370 / CCUG 14189 / LMG 1036 / NCIMB 9965 / AN6) OX=406817 GN=XNC1_3070 PE=4 SV=1	Xenorhabdus nematophila (strain ATCC 19061 / DSM 3370 / CCUG 14189 / LMG 1036 / NCIMB 9965 / AN6)	211	244	31.6	47.8	5.6e-23
149	TR	I3DCI7	Phage virion morphogenesis protein OS=Pasteurella bettyae CCUG 2042 OX=1095749 GN=HMPREF1052_0849 PE=4 SV=1	Pasteurella bettyae CCUG 2042	155	240	41.3	60.9	5.6e-23
150	TR	A0A4U1HST0	Phage virion morphogenesis protein OS=Trinickia sp. 7GSK02 OX=2571161 GN=FAZ69_23535 PE=4 SV=1	Trinickia sp. 7GSK02	159	239	37.3	57.5	8.9e-23
151	TR	D8MP74	Phage tail protein OS=Erwinia billingiae (strain Eb661) OX=634500 GN=EbC_11000 PE=4 SV=1	Erwinia billingiae (strain Eb661)	151	238	36.5	59.5	1e-22
152	TR	A0A1V4B158	Phage virion morphogenesis protein OS=Canicola haemoglobinophilus OX=733 GN=NCTC1659_01444 PE=4 SV=1	Canicola haemoglobinophilus	152	238	36.7	60.7	1e-22
153	TR	G0AIQ3	Phage virion morphogenesis (Putative tail completion) protein OS=Collimonas fungivorans (strain Ter331) OX=1005048 GN=CFU_1004 PE=4 SV=1	Collimonas fungivorans (strain Ter331)	164	238	40	60	1.4e-22
154	TR	A0A235EW38	Phage virion morphogenesis protein OS=Thauera propionica OX=2019431 GN=CGK74_13690 PE=4 SV=1	Thauera propionica	153	237	40.3	59.7	1.5e-22
155	TR	A0A0M2WRG9	Phage virion morphogenesis family protein OS=Janthinobacterium sp. KBS0711 OX=1649647 GN=VM94_00901 PE=4 SV=1	Janthinobacterium sp. KBS0711	155	237	38.8	60.4	1.6e-22
156	TR	A0A559QNC3	Phage virion morphogenesis protein OS=Alteromonadaceae bacterium 2753L.S.0a.02 OX=1403320 GN=P886_3783 PE=4 SV=1	Alteromonadaceae bacterium 2753L.S.0a.02	144	236	38	60.6	1.7e-22
157	TR	A0A944D816	Phage virion morphogenesis protein OS=Denitromonas sp. (strain IR12) OX=2795389 GN=I8J34_10825 PE=4 SV=1	Denitromonas sp. (strain IR12)	149	236	36.9	60.4	1.9e-22
158	TR	A0A2T5J1G5	Phage virion morphogenesis protein OS=Agitococcus lubricus OX=1077255 GN=C8N29_10338 PE=4 SV=1	Agitococcus lubricus	151	234	38.4	59.4	4.1e-22
159	TR	A0A2M8RTA1	Phage virion morphogenesis protein OS=Caviibacterium pharyngocola OX=28159 GN=CVP04_10730 PE=4 SV=1	Caviibacterium pharyngocola	153	234	36	62.7	4.3e-22
160	TR	B8F4E8	Bacteriophage tail completion protein gpS-like protein/phage virion morphogenesis protein OS=Glaesserella parasuis serovar 5 (strain SH0165) OX=557723 GN=gpS PE=4 SV=1	Glaesserella parasuis serovar 5 (strain SH0165)	153	234	35.9	59.3	4.3e-22
161	TR	A0A151UHS6	Tail completion protein S OS=Cajanus cajan OX=3821 GN=KK1_050247 PE=4 SV=1	Cajanus cajan	136	232	37.4	59	5.4e-22
162	TR	A0A348HI73	Phage virion morphogenesis (Putative tail completion) protein OS=Zymobacter palmae OX=33074 GN=ZBT109_2595 PE=4 SV=1	Zymobacter palmae	150	233	35.5	61.2	5.6e-22
163	TR	A0A1I7J4V0	Phage virion morphogenesis (Putative tail completion) protein OS=Halomonas korlensis OX=463301 GN=SAMN04487955_10963 PE=4 SV=1	Halomonas korlensis	152	233	38.2	64	5.9e-22
164	TR	A0A432WB05	Phage virion morphogenesis protein OS=Aliidiomarina sanyensis OX=1249555 GN=CWE11_10775 PE=4 SV=1	Aliidiomarina sanyensis	151	232	35.9	62.1	8.1e-22
165	TR	A1VSG9	Phage virion morphogenesis protein OS=Polaromonas naphthalenivorans (strain CJ2) OX=365044 GN=Pnap_3299 PE=4 SV=1	Polaromonas naphthalenivorans (strain CJ2)	155	232	34.9	62.5	9e-22
166	TR	Q63LD4	Bacteriophage tail completion protein S OS=Burkholderia pseudomallei (strain K96243) OX=272560 GN=BPSS1075 PE=4 SV=1	Burkholderia pseudomallei (strain K96243)	155	232	39.9	58.7	9e-22
167	TR	A0A4P1QFI7	Phage virion morphogenesis protein OS=Burkholderia phage BEK OX=1514988 GN=DP46_6010 PE=4 SV=1	Burkholderia phage BEK	155	232	39.9	58.7	9e-22
168	TR	W7QGM5	Virion morphogenesis protein OS=Halomonas sp. BC04 OX=1403540 GN=Q427_18945 PE=4 SV=1	Halomonas sp. BC04	149	231	38.1	59.9	1.1e-21
169	TR	A0A2A7UXR9	Phage virion morphogenesis protein OS=Comamonas terrigena OX=32013 GN=CRM82_17465 PE=4 SV=1	Comamonas terrigena	151	231	35.1	61.5	1.1e-21
170	TR	A0A4R1KIB6	Phage virion morphogenesis protein OS=Celerinatantimonas diazotrophica OX=412034 GN=EV690_0097 PE=4 SV=1	Celerinatantimonas diazotrophica	139	229	32.6	58.3	1.7e-21
171	TR	A0A4R3VAB8	Phage virion morphogenesis protein OS=Paracandidimonas soli OX=1917182 GN=EV686_10392 PE=4 SV=1	Paracandidimonas soli	154	230	40.4	58.9	1.7e-21
172	TR	E5E3V8	Gp29 OS=Burkholderia phage KL3 OX=910474 GN=29 PE=4 SV=1	Burkholderia phage KL3	155	230	35.7	55.8	1.8e-21
173	TR	A0A516SLV4	Phage virion morphogenesis protein OS=Chitinimonas arctica OX=2594795 GN=FNU76_23820 PE=4 SV=1	Chitinimonas arctica	155	229	35.1	56.1	2.5e-21
174	TR	A0A876AEM0	P2 tail completion S-like protein OS=Burkholderia phage phiE094 OX=2781364 GN=BTHphiE094_017 PE=4 SV=1	Burkholderia phage phiE094	155	229	38.5	58.7	2.5e-21
175	TR	A0A2N7UDK0	Phage virion morphogenesis protein OS=Halomonas urumqiensis OX=1684789 GN=C1H70_17470 PE=4 SV=1	Halomonas urumqiensis	152	228	35.1	59.5	3.3e-21
176	TR	Q63YM8	Phage tail completion protein OS=Burkholderia pseudomallei (strain K96243) OX=272560 GN=BPSL0159 PE=4 SV=1	Burkholderia pseudomallei (strain K96243)	155	228	38.5	58.7	3.6e-21
177	TR	A0A8F3ED29	Tail completion protein OS=Burkholderia phage PK23 OX=2851080 GN=PK23_17 PE=4 SV=1	Burkholderia phage PK23	155	228	38.5	58.7	3.6e-21
178	TR	A0A2T6F191	Phage virion morphogenesis protein OS=Glaciimonas sp. PCH181 OX=2133943 GN=C7W93_22835 PE=4 SV=1	Glaciimonas sp. PCH181	156	228	38.8	61.9	3.7e-21
179	TR	A0A3N4VNG7	Phage virion morphogenesis protein OS=Vulcaniibacterium tengchongense OX=1273429 GN=EDC50_3153 PE=4 SV=1	Vulcaniibacterium tengchongense	148	227	35.8	57.6	4.2e-21
180	TR	A0A1E7WJE4	Phage virion morphogenesis family protein OS=Duganella phyllosphaerae OX=762836 GN=DUPY_29440 PE=4 SV=1	Duganella phyllosphaerae	158	227	34.4	60.9	5.4e-21
181	TR	K4NZQ8	Phage tail completion protein OS=Burkholderia phage phiX216 OX=1235712 GN=BPSphiX216_0032 PE=4 SV=1	Burkholderia phage phiX216	244	232	39.9	58.7	6.8e-21
182	TR	Q19UR2	Tail synthesis protein S OS=Mannheimia phage phiMhaA1-BAA410 OX=376821 PE=4 SV=1	Mannheimia phage phiMhaA1-BAA410	152	225	38.3	60.2	9.3e-21
183	TR	Q19UX3	Tail synthesis protein S OS=Mannheimia phage PHL101 OX=2681596 PE=4 SV=1	Mannheimia phage PHL101	152	225	38.3	60.2	9.3e-21
184	TR	R9QBV1	Phage tail completion protein OS=Mannheimia phage vB_MhM_1152AP OX=1182515 GN=1152AP_0013 PE=4 SV=1	Mannheimia phage vB_MhM_1152AP	152	225	38.3	60.2	9.3e-21
185	TR	A0A379C9X8	Mu-like prophage protein gpG OS=Phocoenobacter uteri OX=146806 GN=NCTC12872_01046 PE=4 SV=1	Phocoenobacter uteri	153	223	39.9	60.9	1.9e-20
186	TR	A0A840RI12	Phage virion morphogenesis protein OS=Silvimonas terrae OX=300266 GN=HNQ50_002817 PE=4 SV=1	Silvimonas terrae	142	220	39.3	59.3	4e-20
187	TR	A0A0D7K429	Phage virion morphogenesis protein OS=Acidovorax temperans OX=80878 GN=RP29_18510 PE=4 SV=1	Acidovorax temperans	146	220	35	62	4.5e-20
188	TR	A0A514WLZ6	Phage virion morphogenesis protein OS=Sphingomonas sp. IC081 OX=304378 GN=DM450_17530 PE=4 SV=1	Sphingomonas sp. IC081	155	220	36.5	59.5	5.6e-20
189	TR	A0A418WP26	Phage virion morphogenesis protein OS=Sphingomonas cavernae OX=2320861 GN=D3876_00925 PE=4 SV=1	Sphingomonas cavernae	159	220	35.5	55.5	6.2e-20
190	TR	A0A7H0HG21	Phage virion morphogenesis protein OS=Paenacidovorax monticola OX=1926868 GN=H9L24_00125 PE=4 SV=1	Paenacidovorax monticola	154	219	33.6	59.9	7.8e-20
191	TR	G6EFJ0	Phage virion morphogenesis protein OS=Novosphingobium pentaromativorans US6-1 OX=1088721 GN=NSU_3111 PE=4 SV=1	Novosphingobium pentaromativorans US6-1	156	219	34.9	57.2	8.2e-20
192	TR	R4JJX8	Phage virion morphogenesis protein OS=Burkholderia phage ST79 OX=1282994 GN=ST79_030 PE=4 SV=1	Burkholderia phage ST79	157	219	38.3	56.7	8.4e-20
193	TR	A0A1W1XK61	Phage virion morphogenesis (Putative tail completion) protein OS=Andreprevotia lacus DSM 23236 OX=1121001 GN=SAMN02745857_01776 PE=4 SV=1	Andreprevotia lacus DSM 23236	139	216	40.9	56.9	1.5e-19
194	TR	C5AGB5	Phage virion morphogenesis protein OS=Burkholderia glumae (strain BGR1) OX=626418 GN=bglu_1g17350 PE=4 SV=1	Burkholderia glumae (strain BGR1)	157	217	38.3	56.7	1.7e-19
195	TR	A0A6N1X102	Phage virion morphogenesis protein OS=Comamonas antarctica OX=2743470 GN=HUK68_06875 PE=4 SV=1	Comamonas antarctica	155	216	37.1	61.4	2.2e-19
196	TR	A0A157SJJ2	Mu-like prophage protein gpG OS=Bordetella trematum OX=123899 GN=SAMEA3906487_02295 PE=4 SV=1	Bordetella trematum	154	215	35.7	59.3	3.1e-19
197	TR	A0A077PFE8	Putative phage tail protein S OS=Xenorhabdus bovienii str. kraussei Quebec OX=1398203 GN=XBKQ1_2360031 PE=4 SV=1	Xenorhabdus bovienii str. kraussei Quebec	211	218	30.5	45.5	4.1e-19
198	TR	A0A519MN26	Phage virion morphogenesis protein OS=Acidovorax sp. OX=1872122 GN=EON49_00605 PE=4 SV=1	Acidovorax sp.	154	214	31.8	59.6	4.4e-19
199	TR	A0A363RFE7	Phage virion morphogenesis protein OS=Comamonas sp. JNW OX=2170731 GN=DCO45_19735 PE=4 SV=1	Comamonas sp. JNW	158	212	31.6	54.4	9.6e-19
200	TR	A0A4P7L3D7	Phage virion morphogenesis family protein OS=Arsenophonus nasoniae OX=638 GN=ArsFIN_55370 PE=4 SV=1	Arsenophonus nasoniae	204	210	32.2	46.5	5.4e-18
201	TR	A0A6N1X085	Phage virion morphogenesis protein OS=Comamonas antarctica OX=2743470 GN=HUK68_05405 PE=4 SV=1	Comamonas antarctica	155	204	35.7	60.7	1.4e-17
202	TR	A0A4Q4AGX7	Phage virion morphogenesis protein OS=Alcaligenaceae bacterium OX=2021368 GN=EON54_17030 PE=4 SV=1	Alcaligenaceae bacterium	160	204	33.8	54.1	1.6e-17
203	TR	A0A3N1X8K1	Phage virion morphogenesis protein OS=Comamonas sp. BIGb0124 OX=2485130 GN=EC845_1959 PE=4 SV=1	Comamonas sp. BIGb0124	153	203	38	57.7	1.9e-17
204	TR	C5A8Q9	Phage virion morphogenesis protein OS=Burkholderia glumae (strain BGR1) OX=626418 GN=bglu_1g01360 PE=4 SV=1	Burkholderia glumae (strain BGR1)	153	202	37.6	54.6	2.6e-17
205	TR	R0MFQ0	Tail completion protein S OS=Nosema bombycis (strain CQ1 / CVCC 102059) OX=578461 GN=VPS PE=4 SV=1	Nosema bombycis (strain CQ1 / CVCC 102059)	71	191	50	75.7	1.4e-16
206	TR	A0A8J7IP93	Phage virion morphogenesis protein OS=Novosphingopyxis sp. YJ-S2-01 OX=2794021 GN=I6A82_04385 PE=4 SV=1	Novosphingopyxis sp. YJ-S2-01	160	196	35.2	55.9	2.4e-16
207	TR	A0A7W6RFV2	Phage virion morphogenesis protein OS=Roseospira visakhapatnamensis OX=390880 GN=GGD89_003470 PE=4 SV=1	Roseospira visakhapatnamensis	154	191	35.3	57.4	1.2e-15
208	TR	A0A7X4GD40	Phage virion morphogenesis protein OS=Novosphingobium silvae OX=2692619 GN=GR702_01440 PE=4 SV=1	Novosphingobium silvae	158	190	32.2	53.3	1.8e-15
209	TR	G2H234	Phage virion morphogenesis (Putative tail completion) protein (Fragment) OS=Candidatus Regiella insecticola 5.15 OX=1005043 GN=Rin_00021310 PE=4 SV=1	Candidatus Regiella insecticola 5.15	88	184	37.9	52.6	2.5e-15
210	TR	A0A844Z4G1	Phage virion morphogenesis protein OS=Alteraurantiacibacter buctensis OX=1503981 GN=GRI99_18280 PE=4 SV=1	Alteraurantiacibacter buctensis	160	187	35.3	54.7	5.3e-15
211	TR	A0A1B8QD17	Phage virion morphogenesis protein OS=Moraxella atlantae OX=34059 GN=A9306_08955 PE=4 SV=1	Moraxella atlantae	144	184	33.6	55.2	1e-14
212	TR	C8NCA7	Phage virion morphogenesis protein OS=Cardiobacterium hominis (strain ATCC 15826 / DSM 8339 / NCTC 10426 / 6573) OX=638300 GN=HMPREF0198_2135 PE=4 SV=1	Cardiobacterium hominis (strain ATCC 15826 / DSM 8339 / NCTC 10426 / 6573)	153	184	36.3	56.3	1.3e-14
213	TR	A0A2Z4UF55	Phage virion morphogenesis family protein OS=Rhodobiaceae bacterium OX=2026785 GN=RHODOSMS8_00038 PE=4 SV=1	Rhodobiaceae bacterium	163	180	28.5	52.5	6.2e-14
214	TR	A0A1C3EE49	Phage virion morphogenesis protein OS=Veronia pacifica OX=1080227 GN=A8L45_16595 PE=4 SV=1	Veronia pacifica	146	178	35.3	61.2	8.4e-14
215	TR	A0A5M6I3S0	Phage virion morphogenesis protein OS=Roseospira marina OX=140057 GN=F1188_20250 PE=4 SV=1	Roseospira marina	156	177	32.4	55.4	1.5e-13
216	TR	A0A5M6I3R0	Phage virion morphogenesis protein OS=Roseospira marina OX=140057 GN=F1188_20350 PE=4 SV=1	Roseospira marina	156	176	32.4	54.7	2.1e-13
217	TR	A0A4V1LS68	Phage virion morphogenesis protein OS=Veronia nyctiphanis OX=1278244 GN=CS022_22540 PE=4 SV=1	Veronia nyctiphanis	153	175	32.6	56.1	2.7e-13
218	TR	A0A7T8ACD0	Phage virion morphogenesis protein OS=Croceicoccus sp. YJ47 OX=2798724 GN=JD971_09870 PE=4 SV=1	Croceicoccus sp. YJ47	154	175	31.2	53.9	2.8e-13
219	TR	A0A118YKB1	Phage tail protein OS=Burkholderia ubonensis OX=101571 GN=WM16_13775 PE=4 SV=1	Burkholderia ubonensis	121	171	36.1	53.3	5.1e-13
220	TR	A0A1G7HWH3	Phage virion morphogenesis (Putative tail completion) protein OS=Rhodospira trueperi OX=69960 GN=SAMN05421720_12617 PE=4 SV=1	Rhodospira trueperi	154	173	36	54.7	5.5e-13
221	TR	A0A5D0XMG2	Phage virion morphogenesis protein OS=Novosphingobium sp. BW1 OX=2592621 GN=FMM79_00330 PE=4 SV=1	Novosphingobium sp. BW1	154	169	29.8	49.7	2.2e-12
222	TR	J7SJI1	Phage virion morphogenesis protein OS=Morganella morganii subsp. morganii KT OX=1124991 GN=MU9_2830 PE=4 SV=1	Morganella morganii subsp. morganii KT	205	170	28.6	42.4	4.1e-12
223	TR	A0A1I2NX18	Phage virion morphogenesis (Putative tail completion) protein OS=Novosphingobium sp. CF614 OX=1884364 GN=SAMN05518801_10735 PE=4 SV=1	Novosphingobium sp. CF614	160	166	30.7	51	6.8e-12
224	TR	A0A553ZS43	Phage virion morphogenesis protein (Fragment) OS=Bacillus sp. P16(2019) OX=2597270 GN=FN960_22475 PE=4 SV=1	Bacillus sp. P16(2019)	79	154	43.4	63.2	6.2e-11
225	TR	A0A1T0AS94	Phage virion morphogenesis protein OS=Haemophilus paracuniculus OX=734 GN=B0187_05735 PE=4 SV=1	Haemophilus paracuniculus	80	154	43.8	66.2	6.3e-11
226	TR	A0A143G7N8	Phage morphogenesis protein OS=Acinetobacter sp. TGL-Y2 OX=1407071 GN=AMD27_13135 PE=4 SV=1	Acinetobacter sp. TGL-Y2	145	158	29.2	52.1	7.5e-11
227	TR	A0A844Z718	Phage virion morphogenesis protein OS=Alteraurantiacibacter buctensis OX=1503981 GN=GRI99_18325 PE=4 SV=1	Alteraurantiacibacter buctensis	160	158	37.2	56.6	1e-10
228	TR	A0A381ECA4	Mu-like prophage protein gpG OS=Cardiobacterium valvarum OX=194702 GN=NCTC13294_01942 PE=4 SV=1	Cardiobacterium valvarum	149	156	31.3	49	1.6e-10
229	TR	A0A437N1Y9	Phage virion morphogenesis protein OS=Novosphingobium umbonatum OX=1908524 GN=EOE18_13845 PE=4 SV=1	Novosphingobium umbonatum	204	157	31.4	50	3e-10
230	TR	A0A6N4T1Z2	Phage virion morphogenesis protein OS=Undibacterium sp. KW1 OX=2058624 GN=UNDKW_1664 PE=4 SV=1	Undibacterium sp. KW1	79	149	41.6	63.6	3.4e-10
231	TR	N9WDU3	Phage virion morphogenesis protein OS=Sphingopyxis sp. MC1 OX=1174684 GN=EBMC1_08015 PE=4 SV=1	Sphingopyxis sp. MC1	155	154	27.5	49.7	3.6e-10
232	TR	G2JAP7	Phage virion morphogenesis protein OS=Candidatus Glomeribacter gigasporarum BEG34 OX=1070319 GN=CAGGBEG34_310022 PE=4 SV=1	Candidatus Glomeribacter gigasporarum BEG34	103	150	39.6	61.5	4.4e-10
233	TR	C8N771	Phage virion morphogenesis protein OS=Cardiobacterium hominis (strain ATCC 15826 / DSM 8339 / NCTC 10426 / 6573) OX=638300 GN=HMPREF0198_0348 PE=4 SV=1	Cardiobacterium hominis (strain ATCC 15826 / DSM 8339 / NCTC 10426 / 6573)	153	151	31.3	48.3	9.4e-10
234	TR	A0A845A3G4	Phage virion morphogenesis protein OS=Altericroceibacterium indicum OX=374177 GN=GRI39_01495 PE=4 SV=1	Altericroceibacterium indicum	159	149	31.1	48	2.1e-09
235	TR	F1Z9A8	Phage virion morphogenesis protein OS=Novosphingobium nitrogenifigens DSM 19370 OX=983920 GN=Y88_0452 PE=4 SV=1	Novosphingobium nitrogenifigens DSM 19370	163	148	29.2	47.8	3.1e-09
236	TR	A0A918PE54	Phage virion morphogenesis protein OS=Novosphingobium colocasiae OX=1256513 GN=GCM10011614_17260 PE=4 SV=1	Novosphingobium colocasiae	160	147	29.3	51	4.1e-09
237	TR	A0A7W6CGM9	Phage virion morphogenesis protein OS=Novosphingobium sediminicola OX=563162 GN=GGR38_000302 PE=4 SV=1	Novosphingobium sediminicola	163	146	28.8	50	6.1e-09
238	TR	A0A143DH82	Phage virion morphogenesis protein OS=Haematospirillum jordaniae OX=1549855 GN=AY555_09980 PE=4 SV=1	Haematospirillum jordaniae	151	145	27.2	50.3	6.8e-09
239	TR	A0A8J7H909	Phage virion morphogenesis protein OS=Candidatus Symbiopectobacterium sp. PLON1 OX=2794575 GN=EKD82_15655 PE=4 SV=1	Candidatus Symbiopectobacterium sp. PLON1	78	139	31.6	60.8	1e-08
240	TR	A0A8J7KTY7	Phage virion morphogenesis protein OS=Candidatus Symbiopectobacterium sp. PLON1 OX=2794575 GN=EKD82_15650 PE=4 SV=1	Candidatus Symbiopectobacterium sp. PLON1	136	140	39.4	62.1	2.7e-08
241	TR	A0A6G8AI73	Phage virion morphogenesis protein OS=Acidovorax sp. HDW3 OX=2714923 GN=G7045_10465 PE=4 SV=1	Acidovorax sp. HDW3	215	143	29.2	39.6	3.6e-08
242	TR	A0A6I4T1N2	Phage virion morphogenesis protein OS=Altericroceibacterium endophyticum OX=1808508 GN=GRI91_03655 PE=4 SV=1	Altericroceibacterium endophyticum	150	139	29.8	50.3	5e-08
243	TR	T0H074	Virion morphogenesis protein OS=Novosphingobium lindaniclasticum LE124 OX=1096930 GN=L284_18830 PE=4 SV=1	Novosphingobium lindaniclasticum LE124	222	142	35.4	54.5	5.4e-08
244	TR	M1RL52	Phage virion morphogenesis protein OS=Morganella morganii subsp. morganii KT OX=1124991 GN=MU9_2049 PE=4 SV=1	Morganella morganii subsp. morganii KT	213	139	42.9	68.3	1.3e-07
245	TR	A0A5E7YM78	Phage tail completion protein OS=Erythrobacter sp. EC-HK427 OX=2038396 GN=ERY430_41497 PE=4 SV=1	Erythrobacter sp. EC-HK427	161	136	35.9	49.6	1.7e-07
246	TR	A0A2K2G613	Phage virion morphogenesis protein OS=Novosphingobium guangzhouense OX=1850347 GN=A8V01_02730 PE=4 SV=1	Novosphingobium guangzhouense	152	134	31	47.9	2.8e-07
247	TR	A0A8J7IGH9	Phage virion morphogenesis protein OS=Novosphingopyxis sp. YJ-S2-01 OX=2794021 GN=I6A82_09325 PE=4 SV=1	Novosphingopyxis sp. YJ-S2-01	229	136	40.4	55.1	4e-07
248	TR	H2IY45	Phage virion morphogenesis protein, putative tail completion OS=Rahnella aquatilis (strain ATCC 33071 / DSM 4594 / JCM 1683 / NBRC 105701 / NCIMB 13365 / CIP 78.65) OX=745277 GN=Rahaq2_3318 PE=4 SV=1	Rahnella aquatilis (strain ATCC 33071 / DSM 4594 / JCM 1683 / NBRC 105701 / NCIMB 13365 / CIP 78.65)	210	134	39.1	57.5	6.3e-07
249	TR	A0A198GSD1	Tail completion protein S OS=Proteus myxofaciens ATCC 19692 OX=1354337 GN=M983_0091 PE=4 SV=1	Proteus myxofaciens ATCC 19692	211	134	38.8	57.5	6.4e-07
250	TR	A0A1I6EGS6	Phage virion morphogenesis (Putative tail completion) protein OS=Enterobacter sp. kpr-6 OX=1761782 GN=SAMN04487773_3790 PE=4 SV=1	Enterobacter sp. kpr-6	85	127	40.4	66.7	7.3e-07

## Sheet: gpG Mu
ncbiblast-R20231124-165337-0458-58147343-p1m
Hit	DB	Accession	Description	Organism	Length	Score(Bits)	Identities(%)	Positives(%)	E()
1	SP	Q01261	Putative capsid assembly protein G OS=Escherichia phage Mu OX=2681603 GN=G PE=2 SV=1	Escherichia phage Mu	156	817	100	100	1.4e-110
2	TR	C9DGN8	Virion morphogenesis protein OS=Escherichia phage D108 OX=665033 GN=G PE=4 SV=1	Escherichia phage D108	156	813	99.4	99.4	5.8e-110
3	TR	A0A248KIU3	Phage virion morphogenesis protein OS=Kluyvera genomosp. 3 OX=2774055 GN=CEW81_16895 PE=4 SV=1	Kluyvera genomosp. 3	152	502	63.9	75.5	1.3e-62
4	TR	A0A261QRZ7	Phage virion morphogenesis protein OS=Sodalis-like symbiont of Philaenus spumarius OX=1189304 GN=CE195_00830 PE=4 SV=1	Sodalis-like symbiont of Philaenus spumarius	158	408	51.3	69.1	3e-48
5	TR	A0A0H3JJA5	Phage morphogenesis protein OS=Escherichia coli O157:H7 OX=83334 GN=ECs_4972 PE=4 SV=1	Escherichia coli O157:H7	157	407	53.9	67.1	4.1e-48
6	TR	A0A8J7KWW5	Phage virion morphogenesis protein OS=Candidatus Symbiopectobacterium sp. Dall1.0 OX=2794577 GN=EKE20_14890 PE=4 SV=1	Candidatus Symbiopectobacterium sp. Dall1.0	158	404	51.3	69.1	1.2e-47
7	TR	U3U0W8	Phage virion morphogenesis protein OS=Plautia stali symbiont OX=891974 GN=E05_31100 PE=4 SV=1	Plautia stali symbiont	158	388	50	67.8	3.2e-45
8	TR	A0A081NL52	Phage virion morphogenesis protein OS=Endozoicomonas numazuensis OX=1137799 GN=GZ78_04045 PE=4 SV=1	Endozoicomonas numazuensis	141	291	40.7	64.3	9.6e-31
9	TR	D3V979	Virion morphogenesis protein OS=Xenorhabdus nematophila (strain ATCC 19061 / DSM 3370 / CCUG 14189 / LMG 1036 / NCIMB 9965 / AN6) OX=406817 GN=XNC1_3381 PE=4 SV=1	Xenorhabdus nematophila (strain ATCC 19061 / DSM 3370 / CCUG 14189 / LMG 1036 / NCIMB 9965 / AN6)	156	275	43.5	55.2	3.8e-28
10	TR	W1IPH5	Putative virion morphogenesis protein OS=Xenorhabdus cabanillasii JM26 OX=1427517 GN=XCR1_1220018 PE=4 SV=1	Xenorhabdus cabanillasii JM26	156	269	43.1	54.9	3.1e-27
11	TR	A0A0M2KFI4	Phage virion morphogenesis protein OS=Erwinia tracheiphila OX=65700 GN=AV903_00035 PE=4 SV=1	Erwinia tracheiphila	155	257	40.7	53.1	1.9e-25
12	TR	Q8EJ06	Mu phage tail completion protein GpG OS=Shewanella oneidensis (strain MR-1) OX=211586 GN=gpG PE=4 SV=1	Shewanella oneidensis (strain MR-1)	150	249	46.2	64.7	2.7e-24
13	TR	W7QX48	Phage virion morphogenesis protein OS=Catenovulum agarivorans DS-2 OX=1328313 GN=DS2_10417 PE=4 SV=1	Catenovulum agarivorans DS-2	151	248	48.7	65.5	3.9e-24
14	TR	A0A2P9JZJ5	Virion morphogenesis protein OS=Alteromonadaceae phage B23 OX=2094572 PE=4 SV=1	Alteromonadaceae phage B23	154	232	44.8	60.4	1.1e-21
15	TR	A0A2X4U7K5	Mu-like prophage protein gpG OS=Leminorella richardii OX=158841 GN=NCTC12151_00296 PE=4 SV=1	Leminorella richardii	155	220	40.3	55.6	6.8e-20
16	TR	Q602Y2	Prophage MuMc02, virion morphogenesis protein OS=Methylococcus capsulatus (strain ATCC 33009 / NCIMB 11132 / Bath) OX=243233 GN=MCA2926 PE=4 SV=1	Methylococcus capsulatus (strain ATCC 33009 / NCIMB 11132 / Bath)	157	210	37.9	53.6	2.2e-18
17	TR	A0A0F4QJZ2	Phage morphogeneis protein OS=Pseudoalteromonas rubra OX=43658 GN=TW77_14940 PE=4 SV=1	Pseudoalteromonas rubra	151	201	41.8	60	4.3e-17
18	TR	A0A7G1H297	Mu-like prophage FluMu G protein 2 OS=Dissulfurispira thermophila OX=2715679 GN=JZK55_17100 PE=4 SV=1	Dissulfurispira thermophila	147	200	35	53.8	5.4e-17
19	TR	M5DM48	Phage virion morphogenesis protein OS=Thalassolituus oleivorans MIL-1 OX=1298593 GN=TOL_0496 PE=4 SV=1	Thalassolituus oleivorans MIL-1	159	200	32.9	48.4	7.3e-17
20	TR	Q727Z6	Virion morphogenesis protein OS=Desulfovibrio vulgaris (strain ATCC 29579 / DSM 644 / NCIMB 8303 / VKM B-1760 / Hildenborough) OX=882 GN=DVU_2708 PE=4 SV=1	Desulfovibrio vulgaris (strain ATCC 29579 / DSM 644 / NCIMB 8303 / VKM B-1760 / Hildenborough)	162	200	34.2	49.4	7.8e-17
21	TR	A0A3R8LCA8	Phage virion morphogenesis protein OS=Bibersteinia trehalosi OX=47735 GN=EIM44_04355 PE=4 SV=1	Bibersteinia trehalosi	144	194	31.5	51	4e-16
22	TR	A0A1V4B3Z9	Mu-like phage G protein 1 OS=Canicola haemoglobinophilus OX=733 GN=NCTC1659_00914 PE=4 SV=1	Canicola haemoglobinophilus	144	189	31.7	52.4	2.2e-15
23	TR	A0A554WZN1	Phage virion morphogenesis protein OS=Tepidimonas charontis OX=2267262 GN=Tchar_02628 PE=4 SV=1	Tepidimonas charontis	151	187	36.3	53.3	5.2e-15
24	TR	A0A2K9K025	Phage virion morphogenesis family protein OS=Pseudoalteromonas sp. NC201 OX=1514074 GN=PNC201_14005 PE=4 SV=1	Pseudoalteromonas sp. NC201	152	186	41.8	58.2	7.4e-15
25	TR	A0A2H6APP4	Phage virion morphogenesis protein OS=bacterium HR37 OX=2035432 GN=HRbin37_02114 PE=4 SV=1	bacterium HR37	146	184	34.5	52.4	1.3e-14
26	TR	A0A0C5DXT0	Phage virion morphogenesis protein OS=Pseudomonas sp. MRSN 12121 OX=1611770 GN=TO66_16250 PE=4 SV=1	Pseudomonas sp. MRSN 12121	158	183	36.7	50.6	2.4e-14
27	TR	A0A239AKF7	Phage virion morphogenesis (Putative tail completion) protein OS=Humidesulfovibrio mexicanus OX=147047 GN=SAMN04488503_2005 PE=4 SV=1	Humidesulfovibrio mexicanus	194	180	28.3	45	1.4e-13
28	TR	A0A1H9FRV5	Mu-like prophage protein gpG OS=Solimonas aquatica OX=489703 GN=SAMN04488038_10676 PE=4 SV=1	Solimonas aquatica	163	178	34.7	52.1	1.5e-13
29	SP	O05072	Mu-like prophage FluMu G protein 1 OS=Haemophilus influenzae (strain ATCC 51907 / DSM 11121 / KW20 / Rd) OX=71421 GN=HI_1503 PE=4 SV=1	Haemophilus influenzae (strain ATCC 51907 / DSM 11121 / KW20 / Rd)	146	176	34.7	49.3	2e-13
30	TR	A0A0C1H503	Phage virion morphogeneis protein OS=Morococcus cerebrosus OX=1056807 GN=MCC93_03710 PE=4 SV=1	Morococcus cerebrosus	147	176	37.1	50.3	2e-13
31	TR	A0A376BT39	Mu-like prophage protein gpG OS=Alysiella crassa OX=153491 GN=NCTC10283_01650 PE=4 SV=1	Alysiella crassa	147	175	33.1	49.7	2.8e-13
32	TR	A0A7W6RF58	Phage virion morphogenesis protein OS=Roseospira visakhapatnamensis OX=390880 GN=GGD89_002530 PE=4 SV=1	Roseospira visakhapatnamensis	139	174	34.5	49.6	3.3e-13
33	TR	Q7VPF5	Mu-like phage G protein 1 OS=Haemophilus ducreyi (strain 35000HP / ATCC 700724) OX=233412 GN=HD_0127 PE=4 SV=1	Haemophilus ducreyi (strain 35000HP / ATCC 700724)	147	173	31.5	49.3	5.6e-13
34	TR	G1UQM1	Phage virion morphogenesis family protein OS=Desulfovibrio sp. 6_1_46AFAA OX=665942 GN=HMPREF1022_00894 PE=4 SV=1	Desulfovibrio sp. 6_1_46AFAA	186	172	37.7	54.4	1.8e-12
35	TR	F5S494	Prophage MuMc02 protein OS=Kingella kingae ATCC 23330 OX=887327 GN=HMPREF0476_0027 PE=4 SV=1	Kingella kingae ATCC 23330	143	169	32.5	49.7	2e-12
36	TR	A0A2P1PSW5	Phage virion morphogenesis protein OS=Ahniella affigens OX=2021234 GN=C7S18_12185 PE=4 SV=1	Ahniella affigens	155	168	36	52.8	3.7e-12
37	TR	L7P7T2	Phage virion morphogenesis protein OS=Pseudomonas phage JBD88a OX=1223262 GN=JBD88a_031 PE=4 SV=1	Pseudomonas phage JBD88a	155	167	36.4	53.6	5.1e-12
38	TR	A0A125RNH6	Capsid and scaffold protein OS=Pseudomonas phage JBD93 OX=1777054 GN=JBD93_32 PE=4 SV=1	Pseudomonas phage JBD93	155	167	36.4	53.6	5.1e-12
39	TR	A0A1T0B7W4	Phage virion morphogenesis protein OS=[Haemophilus] felis OX=123822 GN=B0188_03490 PE=4 SV=1	[Haemophilus] felis	146	166	30.1	47.7	5.9e-12
40	TR	F2BF06	Prophage MuMc02 protein OS=Neisseria bacilliformis ATCC BAA-1200 OX=888742 GN=HMPREF9123_2313 PE=4 SV=1	Neisseria bacilliformis ATCC BAA-1200	147	166	36	49.3	6.1e-12
41	TR	U3TXI2	Phage virion morphogenesis protein OS=Plautia stali symbiont OX=891974 GN=E05_11410 PE=4 SV=1	Plautia stali symbiont	150	166	30.8	49.1	6.5e-12
42	TR	B8GL15	Phage virion morphogenesis protein OS=Thioalkalivibrio sulfidiphilus (strain HL-EbGR7) OX=396588 GN=Tgr7_0435 PE=4 SV=1	Thioalkalivibrio sulfidiphilus (strain HL-EbGR7)	151	166	36.3	54.9	6.6e-12
43	TR	A0A380N1M0	Mu-like prophage protein gpG OS=Suttonella indologenes OX=13276 GN=NCTC10717_01557 PE=4 SV=1	Suttonella indologenes	145	164	35.3	51.7	1.1e-11
44	TR	A0A125RNC2	Capsid and scaffold protein OS=Pseudomonas phage JBD69 OX=1777053 GN=JBD69_35 PE=4 SV=1	Pseudomonas phage JBD69	155	164	36.4	52.9	1.4e-11
45	TR	L7P7Z9	Phage virion morphogenesis protein OS=Pseudomonas phage JBD30 OX=1223260 GN=JBD30_034 PE=4 SV=1	Pseudomonas phage JBD30	155	164	36.4	52.9	1.4e-11
46	TR	A0A239L0D4	Phage virion morphogenesis (Putative tail completion) protein OS=Pseudomonas japonica OX=256466 GN=SAMN05444352_13022 PE=4 SV=1	Pseudomonas japonica	160	164	35.5	52.2	1.6e-11
47	TR	A0A2T5VCF6	Phage virion morphogenesis protein OS=Breoghania corrubedonensis OX=665038 GN=C8N35_102136 PE=4 SV=1	Breoghania corrubedonensis	197	166	28.6	42.3	1.6e-11
48	TR	L7P833	Phage virion morphogenesis protein OS=Pseudomonas phage JBD24 OX=1223259 GN=JBD24_034 PE=4 SV=1	Pseudomonas phage JBD24	155	163	36.4	52.9	2e-11
49	TR	A0A3M5MMY2	Phage virion morphogenesis protein OS=Pseudomonas azotoformans OX=47878 GN=ALP43_03219 PE=4 SV=1	Pseudomonas azotoformans	158	162	36.1	51	3e-11
50	TR	A0A8J7KN65	Phage virion morphogenesis protein OS=Candidatus Symbiopectobacterium sp. Dall1.0 OX=2794577 GN=EKE20_14345 PE=4 SV=1	Candidatus Symbiopectobacterium sp. Dall1.0	150	161	30.2	47.8	3.5e-11
51	TR	F5S6D6	Prophage MuMc02 protein OS=Kingella kingae ATCC 23330 OX=887327 GN=HMPREF0476_0769 PE=4 SV=1	Kingella kingae ATCC 23330	147	160	34.3	48.6	4.7e-11
52	TR	A0A381E401	Mu-like prophage protein gpG OS=Cardiobacterium valvarum OX=194702 GN=NCTC13294_00828 PE=4 SV=1	Cardiobacterium valvarum	152	160	34.6	50.4	5.2e-11
53	TR	A0A1T2L982	Phage virion morphogenesis protein OS=Solemya pervernicosa gill symbiont OX=642797 GN=BOW53_03020 PE=4 SV=1	Solemya pervernicosa gill symbiont	153	160	40.9	50	5.3e-11
54	TR	A0A7K3NMI0	Phage virion morphogenesis protein OS=Desulfovibrio sulfodismutans OX=63561 GN=G3N56_11680 PE=4 SV=1	Desulfovibrio sulfodismutans	192	162	39.3	56.2	5.6e-11
55	TR	L1P279	Phage virion morphogeneis protein OS=Neisseria sp. oral taxon 020 str. F0370 OX=1127694 GN=HMPREF9120_00291 PE=4 SV=1	Neisseria sp. oral taxon 020 str. F0370	147	159	35.1	48.3	6.5e-11
56	TR	A0A5P3MVL8	Phage virion morphogenesis protein OS=Neisseria animalis OX=492 GN=D0T90_09680 PE=4 SV=1	Neisseria animalis	146	158	33.8	52.2	9e-11
57	TR	A0A238TDR1	Phage virion morphogenesis family protein OS=Kingella negevensis OX=1522312 GN=KEBURONENSIS_02049 PE=4 SV=1	Kingella negevensis	147	158	34.3	47.9	9.2e-11
58	TR	A0A448VJU8	Phage-like protein OS=Neisseria weaveri OX=28091 GN=NCTC12742_00508 PE=4 SV=1	Neisseria weaveri	164	159	31.2	45.7	9.2e-11
59	TR	A0A8K1ZZ85	Phage virion morphogenesis protein OS=Petrachloros mirabilis ULC683 OX=2781853 GN=GS597_09160 PE=4 SV=1	Petrachloros mirabilis ULC683	151	158	30.9	49.3	1e-10
60	TR	A0A7W6WM60	Phage virion morphogenesis protein OS=Roseospira goensis OX=391922 GN=GGD88_003502 PE=4 SV=1	Roseospira goensis	149	157	30.5	46.8	1.3e-10
61	TR	A0A6L9LZG6	Phage virion morphogenesis protein OS=Pseudodesulfovibrio sp. JC047 OX=2683199 GN=GO013_15815 PE=4 SV=1	Pseudodesulfovibrio sp. JC047	157	157	28.6	51.6	1.6e-10
62	TR	A0A0F3GUS2	Phage virion morphogenesis (Putative tail completion) protein OS=Candidatus Magnetobacterium bavaricum OX=29290 GN=MBAV_002097 PE=4 SV=1	Candidatus Magnetobacterium bavaricum	141	156	37.4	53.5	1.6e-10
63	TR	H8GKL0	Phage virion morphogenesis protein, putative tail completion OS=Methylomicrobium album BG8 OX=686340 GN=Metal_0151 PE=4 SV=1	Methylomicrobium album BG8	146	156	33.8	47	1.8e-10
64	TR	A0A847SC97	Phage virion morphogenesis protein OS=Leeia aquatica OX=2725557 GN=HF682_00150 PE=4 SV=1	Leeia aquatica	173	157	33.8	48	2.1e-10
65	TR	A7INX5	Phage virion morphogenesis protein OS=Xanthobacter autotrophicus (strain ATCC BAA-1158 / Py2) OX=78245 GN=Xaut_4500 PE=4 SV=1	Xanthobacter autotrophicus (strain ATCC BAA-1158 / Py2)	176	157	30.8	46.2	2.3e-10
66	TR	B7SDU0	Virion morphogenesis protein OS=Pseudomonas phage MP29 OX=2914008 GN=ORF29 PE=4 SV=1	Pseudomonas phage MP29	155	155	38.5	48	3e-10
67	TR	A0A346FB18	Virion morphogenesis protein OS=Pseudomonas phage YMC12/01/R960 OX=2283027 GN=PAE960_00320 PE=4 SV=1	Pseudomonas phage YMC12/01/R960	155	155	38.5	48	3e-10
68	TR	A0A5Q3RZ35	Phage virion morphogenesis protein OS=Neisseria brasiliensis OX=2666100 GN=GJV52_05355 PE=4 SV=1	Neisseria brasiliensis	146	154	33.1	50.7	3.5e-10
69	TR	Q6TM73	Virion morphogenesis protein OS=Pseudomonas phage D3112 OX=2907964 GN=orf29 PE=4 SV=1	Pseudomonas phage D3112	155	154	38.5	48	4.2e-10
70	TR	A0A3G8F3D3	Virion morphogenesis protein OS=Pseudomonas phage Spike OX=2486665 PE=4 SV=1	Pseudomonas phage Spike	155	154	38.5	48	4.2e-10
71	TR	L1P2M0	Phage virion morphogeneis protein OS=Neisseria sp. oral taxon 020 str. F0370 OX=1127694 GN=HMPREF9120_00226 PE=4 SV=1	Neisseria sp. oral taxon 020 str. F0370	161	154	32.4	45.3	4.7e-10
72	TR	A0A239BE06	Phage virion morphogenesis (Putative tail completion) protein OS=Humidesulfovibrio mexicanus OX=147047 GN=SAMN04488503_2481 PE=4 SV=1	Humidesulfovibrio mexicanus	151	153	31.6	48.1	5.4e-10
73	TR	A0A346FB73	Virion morphogenesis protein OS=Pseudomonas phage YMC12/01/R24 OX=2283028 GN=PAER24_00310 PE=4 SV=1	Pseudomonas phage YMC12/01/R24	155	153	37.8	48	5.8e-10
74	TR	A0A0S2SYG0	Virion morphogenesis protein OS=Pseudomonas phage YMC11/11/R1836 OX=1755690 GN=PAER1836_00320 PE=4 SV=1	Pseudomonas phage YMC11/11/R1836	155	153	37.8	48	5.8e-10
75	TR	A0A220S3D8	Phage virion morphogenesis protein OS=Neisseria chenwenguii OX=1853278 GN=BG910_09525 PE=4 SV=1	Neisseria chenwenguii	146	152	34.6	50.7	6.8e-10
76	TR	A0A238TDK5	Phage virion morphogenesis family protein OS=Kingella negevensis OX=1522312 GN=KEBURONENSIS_01988 PE=4 SV=1	Kingella negevensis	160	151	31.3	45.8	1.3e-09
77	TR	H8GJA7	Phage virion morphogenesis protein, putative tail completion OS=Methylomicrobium album BG8 OX=686340 GN=Metal_1297 PE=4 SV=1	Methylomicrobium album BG8	161	151	36.8	49.6	1.3e-09
78	TR	V7I9Z3	Phage virion morphogenesis protein OS=Eikenella corrodens CC92I OX=1073362 GN=HMPREF1177_02041 PE=4 SV=1	Eikenella corrodens CC92I	161	151	34.7	47.3	1.3e-09
79	TR	D5APT0	Phage virion morphogenesis protein OS=Rhodobacter capsulatus (strain ATCC BAA-309 / NBRC 16581 / SB1003) OX=272942 GN=RCAP_rcc02922 PE=4 SV=1	Rhodobacter capsulatus (strain ATCC BAA-309 / NBRC 16581 / SB1003)	151	150	31.8	47	1.5e-09
80	TR	A0A096AIF1	Phage morphogeneis protein OS=Oligella urethralis DNF00040 OX=1401065 GN=HMPREF2130_06620 PE=4 SV=1	Oligella urethralis DNF00040	154	150	29.7	47.5	1.6e-09
81	TR	A0A0B5CHY5	Phage virion morphogenesis protein OS=Neisseria elongata subsp. glycolytica ATCC 29315 OX=546263 GN=NELON_06955 PE=4 SV=1	Neisseria elongata subsp. glycolytica ATCC 29315	161	149	33.3	45.3	2.5e-09
82	TR	A0A1G9AWM7	Phage virion morphogenesis (Putative tail completion) protein OS=Halomonas gudaonensis OX=376427 GN=SAMN04487954_114113 PE=4 SV=1	Halomonas gudaonensis	154	148	31.7	51.8	3.1e-09
83	TR	F3YW17	Phage virion morphogenesis protein OS=Desulfocurvibacter africanus subsp. africanus str. Walvis Bay OX=690850 GN=Desaf_0695 PE=4 SV=1	Desulfocurvibacter africanus subsp. africanus str. Walvis Bay	154	148	32.4	46.9	3.1e-09
84	TR	A0A972G8G6	Phage virion morphogenesis protein OS=Roseobacter sp. HKCCD8822 OX=2690528 GN=GTF92_11905 PE=4 SV=1	Roseobacter sp. HKCCD8822	147	146	33.3	50	5.3e-09
85	TR	A0A1N6NVB0	Phage virion morphogenesis (Putative tail completion) protein OS=Bosea sp. TND4EK4 OX=1907408 GN=SAMN05880592_101335 PE=4 SV=1	Bosea sp. TND4EK4	178	147	28	43.3	6.6e-09
86	TR	A0A8K1ZWL0	Phage virion morphogenesis protein OS=Petrachloros mirabilis ULC683 OX=2781853 GN=GS597_01415 PE=4 SV=1	Petrachloros mirabilis ULC683	183	146	35.4	50.4	1e-08
87	TR	A0A840FXM8	Phage virion morphogenesis protein OS=Rhodocyclus tenuis OX=1066 GN=GGD90_000911 PE=4 SV=1	Rhodocyclus tenuis	167	144	31.4	46.7	1.5e-08
88	TR	F5RBW6	Phage virion morphogenesis protein OS=Methyloversatilis universalis (strain ATCC BAA-1314 / JCM 13912 / FAM5) OX=1000565 GN=METUNv1_01761 PE=4 SV=1	Methyloversatilis universalis (strain ATCC BAA-1314 / JCM 13912 / FAM5)	173	144	35.9	41.8	1.7e-08
89	TR	A0A376D941	Mu-like prophage protein gpG OS=Edwardsiella hoshinae OX=93378 GN=NCTC12121_00545 PE=4 SV=1	Edwardsiella hoshinae	182	144	32.8	52.9	1.9e-08
90	TR	A0A554XFW7	Phage virion morphogenesis protein OS=Tepidimonas charontis OX=2267262 GN=Tchar_01237 PE=4 SV=1	Tepidimonas charontis	169	143	29.9	44.9	2.2e-08
91	TR	I0AP42	Mu-like prophage protein GPG OS=Ignavibacterium album (strain DSM 19864 / JCM 16511 / NBRC 101810 / Mat9-16) OX=945713 GN=IALB_3046 PE=4 SV=1	Ignavibacterium album (strain DSM 19864 / JCM 16511 / NBRC 101810 / Mat9-16)	169	143	32	46.3	2.2e-08
92	TR	A0A7X1ZE46	Phage virion morphogenesis protein OS=Roseospira navarrensis OX=140058 GN=GHC57_09870 PE=4 SV=1	Roseospira navarrensis	171	143	34.5	45.5	2.2e-08
93	TR	Q7VLA6	Bacteriophage Mu G-like protein OS=Haemophilus ducreyi (strain 35000HP / ATCC 700724) OX=233412 GN=HD_1558 PE=4 SV=1	Haemophilus ducreyi (strain 35000HP / ATCC 700724)	163	142	27.3	46.6	2.7e-08
94	TR	A0A6L9LZH1	Phage virion morphogenesis protein OS=Pseudodesulfovibrio sp. JC047 OX=2683199 GN=GO013_16045 PE=4 SV=1	Pseudodesulfovibrio sp. JC047	158	141	28.6	49.1	3.5e-08
95	TR	C8NAX4	Phage virion morphogenesis protein OS=Cardiobacterium hominis (strain ATCC 15826 / DSM 8339 / NCTC 10426 / 6573) OX=638300 GN=HMPREF0198_1652 PE=4 SV=1	Cardiobacterium hominis (strain ATCC 15826 / DSM 8339 / NCTC 10426 / 6573)	150	140	31.5	49.6	4.2e-08
96	TR	R9U1C4	Virion morphogenesis protein OS=Rhizobium phage RR1-B OX=929834 GN=RHYG_00027 PE=4 SV=1	Rhizobium phage RR1-B	154	140	38.3	51.4	4.5e-08
97	TR	A0A5P3MPP1	Phage virion morphogenesis protein OS=Neisseria animalis OX=492 GN=D0T90_02530 PE=4 SV=1	Neisseria animalis	163	140	28.7	44.8	5.3e-08
98	TR	A0A8J7V2L4	Phage virion morphogenesis protein OS=Marivibrio halodurans OX=2039722 GN=KAJ83_09745 PE=4 SV=1	Marivibrio halodurans	169	140	34.2	44.9	5.8e-08
99	TR	A0A6H0T9F8	Phage virion morphogenesis protein OS=Pasteurellaceae bacterium RH1A OX=1823760 GN=A4G20_05625 PE=4 SV=1	Pasteurellaceae bacterium RH1A	153	139	29.4	46.9	6.2e-08
100	TR	A0A157SW55	Mu-like prophage protein gpG OS=Bordetella ansorpii OX=288768 GN=SAMEA3906486_05287 PE=4 SV=1	Bordetella ansorpii	196	141	39.3	45.9	6.3e-08
101	TR	A0A376DGU8	Mu-like prophage protein gpG OS=Edwardsiella hoshinae OX=93378 GN=NCTC12121_02199 PE=4 SV=1	Edwardsiella hoshinae	182	140	32.8	51.3	7.2e-08
102	TR	A0A1V0PXS1	Phage capsid and scaffold OS=Rhodovulum sp. P5 OX=1564506 GN=RGUI_2760 PE=4 SV=1	Rhodovulum sp. P5	188	140	37.1	50.9	7.8e-08
103	TR	A0A7L9WM09	Phage virion morphogenesis protein OS=Pseudopuniceibacterium antarcticum OX=2613965 GN=F3W81_06075 PE=4 SV=1	Pseudopuniceibacterium antarcticum	189	140	31.3	39.2	7.9e-08
104	TR	A0A2D1GNX5	Virion morphogenesis protein OS=Pseudomonas phage VW-6B OX=2041486 GN=VW6B_29 PE=4 SV=1	Pseudomonas phage VW-6B	193	140	35.4	49.6	8.4e-08
105	TR	A0A0M3VI85	Virion morphogenesis protein OS=Ralstonia phage RS138 OX=1483485 PE=4 SV=1	Ralstonia phage RS138	155	136	32.7	47.7	1.7e-07
106	TR	Q72D17	Virion morphogenesis protein OS=Desulfovibrio vulgaris (strain ATCC 29579 / DSM 644 / NCIMB 8303 / VKM B-1760 / Hildenborough) OX=882 GN=DVU_1114 PE=4 SV=1	Desulfovibrio vulgaris (strain ATCC 29579 / DSM 644 / NCIMB 8303 / VKM B-1760 / Hildenborough)	146	135	30	48.6	2.1e-07
107	TR	I0AFP9	Mu-like prophage protein GPG OS=Ignavibacterium album (strain DSM 19864 / JCM 16511 / NBRC 101810 / Mat9-16) OX=945713 GN=IALB_0092 PE=4 SV=1	Ignavibacterium album (strain DSM 19864 / JCM 16511 / NBRC 101810 / Mat9-16)	169	136	29.7	43.9	2.2e-07
108	TR	A0A0J5QI12	Phage virion morphogenesis protein, putative tail completion OS=Puniceibacterium sp. IMCC21224 OX=1618204 GN=IMCC21224_113454 PE=4 SV=1	Puniceibacterium sp. IMCC21224	195	137	32.9	45.8	2.3e-07
109	TR	Q0EWD6	Possible bacteriophage Mu G-like protein OS=Mariprofundus ferrooxydans PV-1 OX=314345 GN=SPV1_02818 PE=4 SV=1	Mariprofundus ferrooxydans PV-1	157	135	29.4	47.1	2.5e-07
110	TR	A0A1N7Q1K4	Phage virion morphogenesis (Putative tail completion) protein OS=Rhodobacter aestuarii OX=453582 GN=SAMN05421580_11279 PE=4 SV=1	Rhodobacter aestuarii	184	136	33.3	43.5	2.8e-07
111	TR	A0A1C2DEE2	Phage virion morphogenesis protein OS=Mesorhizobium hungaricum OX=1566387 GN=QV13_26805 PE=4 SV=1	Mesorhizobium hungaricum	165	135	28	46.9	2.9e-07
112	TR	A0A0F7K9H5	Phage virion morphogenesis protein OS=Nitrosomonas communis OX=44574 GN=AAW31_02285 PE=4 SV=1	Nitrosomonas communis	166	135	29.3	45.7	2.9e-07
113	TR	A0A554XAZ5	Phage virion morphogenesis protein OS=Tepidimonas taiwanensis OX=307486 GN=Ttaiw_00866 PE=4 SV=1	Tepidimonas taiwanensis	169	135	29.3	44.3	3.1e-07
114	TR	A0A6P1UAL3	Phage virion morphogenesis protein OS=Sinimarinibacterium sp. NLF-5-8 OX=2698684 GN=GT972_05060 PE=4 SV=1	Sinimarinibacterium sp. NLF-5-8	172	135	30.4	43	3.2e-07
115	TR	A0A1I3FPC7	Phage virion morphogenesis (Putative tail completion) protein OS=Paracoccus aminovorans OX=34004 GN=SAMN04488021_1931 PE=4 SV=1	Paracoccus aminovorans	189	135	36.1	44.5	4.1e-07
116	TR	A0A1V3RSI1	Phage virion morphogenesis protein OS=Hydrogenophaga sp. A37 OX=1945864 GN=B0E41_25655 PE=4 SV=1	Hydrogenophaga sp. A37	159	132	36.7	49.5	7.1e-07
117	TR	A0A0M2KAY7	Phage morphogeneis protein OS=Erwinia tracheiphila OX=65700 GN=AV903_11660 PE=4 SV=1	Erwinia tracheiphila	152	131	28.3	45.3	8.7e-07
118	TR	A0A1W6CZ02	Phage virion morphogenesis protein OS=Paracoccus contaminans OX=1945662 GN=B0A89_11045 PE=4 SV=1	Paracoccus contaminans	199	133	42	50.6	9e-07
119	TR	A0A2R8BD47	Phage virion morphogenesis protein OS=Ascidiaceihabitans donghaensis OX=1510460 GN=ASD8599_01737 PE=4 SV=1	Ascidiaceihabitans donghaensis	154	130	31.2	45.8	1.3e-06
120	SP	P45255	Mu-like prophage FluMu G protein 2 OS=Haemophilus influenzae (strain ATCC 51907 / DSM 11121 / KW20 / Rd) OX=71421 GN=HI_1568 PE=4 SV=1	Haemophilus influenzae (strain ATCC 51907 / DSM 11121 / KW20 / Rd)	138	129	32.4	48.9	1.3e-06
121	TR	A0A0F4NK93	Phage morphogeneis protein OS=Vibrio galatheae OX=579748 GN=TW81_09865 PE=4 SV=1	Vibrio galatheae	159	130	28.6	49.2	1.4e-06
122	TR	A0A7Z2NVY0	Phage virion morphogenesis protein OS=Sphingomonas changnyeongensis OX=2698679 GN=GVO57_07430 PE=4 SV=1	Sphingomonas changnyeongensis	168	130	29.5	45.8	1.6e-06
123	TR	A0A1I4SUB9	Phage virion morphogenesis (Putative tail completion) protein OS=Thermodesulforhabdus norvegica OX=39841 GN=SAMN05660836_01167 PE=4 SV=1	Thermodesulforhabdus norvegica	158	129	29.4	45.6	1.9e-06
124	TR	A0A318T483	Phage virion morphogenesis protein OS=Phyllobacterium leguminum OX=314237 GN=C7477_11215 PE=4 SV=1	Phyllobacterium leguminum	154	128	32.1	49.1	2.4e-06
125	TR	B7SDN8	Mu-like prophage protein gpG OS=Haemophilus phage SuMu OX=483266 GN=SuMu_30 PE=4 SV=2	Haemophilus phage SuMu	138	127	39.4	60.6	2.6e-06
126	TR	A0A1X7P9W7	Phage virion morphogenesis (Putative tail completion) protein OS=Maritimibacter sp. HL-12 OX=1162418 GN=SAMN05661107_1877 PE=4 SV=1	Maritimibacter sp. HL-12	207	130	28.8	44.2	2.6e-06
127	TR	A0A4R3NNR8	Phage virion morphogenesis protein OS=Martelella mediterranea OX=293089 GN=EDC90_101813 PE=4 SV=1	Martelella mediterranea	190	129	38.1	52.4	3e-06
128	TR	A0A4R3NKJ6	Phage virion morphogenesis protein OS=Martelella mediterranea OX=293089 GN=EDC90_102637 PE=4 SV=1	Martelella mediterranea	168	128	30.2	46.3	3e-06
129	TR	A0A833IQR5	Phage virion morphogenesis protein OS=Alkalilimnicola sp. S0819 OX=2613922 GN=F3N43_05820 PE=4 SV=1	Alkalilimnicola sp. S0819	150	127	29.5	47.3	3.2e-06
130	TR	A0A6P1YPY5	Phage virion morphogenesis protein OS=Ancylobacter pratisalsi OX=1745854 GN=G3A50_14350 PE=4 SV=1	Ancylobacter pratisalsi	173	128	25.3	45.2	3.3e-06
131	TR	A0A0F7KAK8	Phage virion morphogenesis protein OS=Nitrosomonas communis OX=44574 GN=AAW31_04935 PE=4 SV=1	Nitrosomonas communis	166	127	27.8	44.9	4.1e-06
132	TR	A0A0Q3BFP2	Phage virion morphogenesis protein OS=Loktanella sp. 3ANDIMAR09 OX=1225657 GN=AN189_17905 PE=4 SV=1	Loktanella sp. 3ANDIMAR09	132	125	31.6	50.4	4.5e-06
133	TR	A0A2S5JEN2	Phage virion morphogenesis protein OS=Albidovulum inexpectatum OX=196587 GN=LV82_02556 PE=4 SV=1	Albidovulum inexpectatum	157	126	32.2	46.7	5e-06
134	TR	A0A5S9P390	Phage virion morphogenesis protein OS=BD1-7 clade bacterium OX=2029982 GN=OPDIPICF_02696 PE=4 SV=1	BD1-7 clade bacterium	143	125	31	44.8	5.5e-06
135	TR	A0A1I5W3P0	Phage virion morphogenesis (Putative tail completion) protein OS=Roseivivax halotolerans OX=93684 GN=SAMN05421853_102107 PE=4 SV=1	Roseivivax halotolerans	146	125	34.8	46.7	5.8e-06
136	TR	G4CJJ8	Prophage MuMc02 protein OS=Neisseria shayeganii 871 OX=1032488 GN=HMPREF9371_1788 PE=4 SV=1	Neisseria shayeganii 871	147	125	32.6	45.7	5.9e-06
137	TR	A0A378B1X3	Mu-like prophage protein gpG OS=Klebsiella pneumoniae subsp. ozaenae OX=574 GN=NCTC5050_03899 PE=4 SV=1	Klebsiella pneumoniae subsp. ozaenae	193	127	35.6	49	5.9e-06
138	TR	A0A3S1BVL1	Virion morphogenesis protein OS=Trichormus variabilis SAG 1403-4b OX=447716 GN=DSM107003_50010 PE=4 SV=1	Trichormus variabilis SAG 1403-4b	149	125	26.9	49	6.1e-06
139	TR	A0A3N0V772	Phage virion morphogenesis protein OS=Stagnimonas aquatica OX=2689987 GN=ED208_12490 PE=4 SV=1	Stagnimonas aquatica	175	126	30.4	42.2	6.5e-06
140	TR	Q6QIB8	Gp31 OS=Burkholderia phage BcepMu (isolate -/United States/Summer/2002) OX=1283335 GN=BcepMu31 PE=4 SV=1	Burkholderia phage BcepMu (isolate -/United States/Summer/2002)	175	126	30.1	48.1	6.5e-06
141	TR	A0A2Z4PZG0	Virion morphogenesis protein OS=Pasteurella phage AFS-2018a OX=2201988 PE=4 SV=1	Pasteurella phage AFS-2018a	154	125	28.7	44.9	6.6e-06
142	TR	A0A4R5W2J0	Phage virion morphogenesis protein OS=Sapientia aquatica OX=1549640 GN=E2I14_10355 PE=4 SV=1	Sapientia aquatica	157	125	31.4	46.7	6.9e-06
143	TR	A0A0Q3BIL0	Phage virion morphogenesis protein OS=Loktanella sp. 3ANDIMAR09 OX=1225657 GN=AN189_13055 PE=4 SV=1	Loktanella sp. 3ANDIMAR09	138	124	36.7	50.5	7e-06
144	TR	A0A547PW90	Phage virion morphogenesis protein OS=Paenimaribius caenipelagi OX=2489174 GN=FEV53_12095 PE=4 SV=1	Paenimaribius caenipelagi	146	124	33.9	46.4	8.1e-06
145	TR	A0A2I6S9F1	Phage virion morphogenesis protein OS=Pseudazoarcus pumilus OX=2067960 GN=C0099_13645 PE=4 SV=1	Pseudazoarcus pumilus	158	124	32.6	48.5	9.8e-06
