# Supplementary material for: Dual function of a highly conserved bacteriophage tail completion protein essential for bacteriophage infectivity
Source: Commun Biol. 2024 May 16;7:590. doi: 10.1038/s42003-024-06221-6 (PMC11099176; doi:10.1038/s42003-024-06221-6)
Supplement: Supplementary file 5 — Supplementary Data 2 [file 42003_2024_6221_MOESM5_ESM.xlsx]

## Sheet: gp17 SPP1
ncbiblast-R20231130-135356-0895-39256666-p1m
Hit	DB	Accession	Description	Organism	Length	Score(Bits)	Identities(%)	Positives(%)	E()
1	SP	O48448	Tail completion protein gp17 OS=Bacillus phage SPP1 OX=10724 PE=1 SV=1	Bacillus phage SPP1	134	691	100	100	4.5e-92
2	TR	A0A5P8PIA5	Head-to-tail joining protein OS=Bacillus phage 049ML003 OX=2601661 GN=14 PE=4 SV=1	Bacillus phage 049ML003	134	682	98.5	99.3	1.1e-90
3	TR	A0A5P8PHQ4	Head-to-tail joining protein OS=Bacillus phage 000TH010 OX=2601652 GN=20 PE=4 SV=1	Bacillus phage 000TH010	133	512	73.5	86.4	8.6e-65
4	TR	A0A5B9NLY2	DUF3168 domain-containing protein OS=Bacillus phage vB_BspS_SplendidRed OX=2591379 GN=SPLENDIDRED_62 PE=4 SV=1	Bacillus phage vB_BspS_SplendidRed	133	330	50.8	67.2	4.2e-37
5	TR	A0A386K9F3	Portal protein OS=Bacillus phage Ray17 OX=2315627 GN=Ray17_63 PE=4 SV=1	Bacillus phage Ray17	133	322	49.2	67.2	6.9e-36
6	TR	Q65KN7	Phage related protein OS=Bacillus licheniformis (strain ATCC 14580 / DSM 13 / JCM 2505 / CCUG 7422 / NBRC 12200 / NCIMB 9375 / NCTC 10341 / NRRL NRS-1264 / Gibson 46) OX=279010 GN=BL00972 PE=4 SV=1	Bacillus licheniformis (strain ATCC 14580 / DSM 13 / JCM 2505 / CCUG 7422 / NBRC 12200 / NCIMB 9375 / NCTC 10341 / NRRL NRS-1264 / Gibson 46)	137	311	49.2	65.9	3.7e-34
7	TR	A0A0F5HMN4	Phage protein OS=Bacillus thermotolerans OX=1221996 GN=QY95_02580 PE=4 SV=1	Bacillus thermotolerans	134	225	38.8	57.5	3.4e-21
8	TR	A0A059NXR0	DUF3168 domain-containing protein OS=Halobacillus karajensis OX=195088 GN=BN983_00784 PE=4 SV=1	Halobacillus karajensis	133	215	38.9	55.7	1.1e-19
9	TR	A0A0M4FJM9	DUF3168 domain-containing protein OS=Bacillus gobiensis OX=1441095 GN=AM592_09000 PE=4 SV=1	Bacillus gobiensis	134	208	39.4	58.3	1.2e-18
10	TR	A0A4R2BHS6	Uncharacterized protein DUF3168 OS=Mesobacillus foraminis OX=279826 GN=EV146_105141 PE=4 SV=1	Mesobacillus foraminis	135	198	36.6	53.7	4e-17
11	TR	A0A2W7MMA4	Uncharacterized protein DUF3168 OS=Psychrobacillus insolitus OX=1461 GN=C7437_1011022 PE=4 SV=1	Psychrobacillus insolitus	143	184	36	55.2	6.1e-15
12	TR	A0A385YQB6	DUF3168 domain-containing protein OS=Paenisporosarcina cavernae OX=2320858 GN=D3873_02115 PE=4 SV=1	Paenisporosarcina cavernae	133	182	33.8	51.5	9.6e-15
13	TR	A0A0C2V9X2	DUF3168 domain-containing protein OS=Jeotgalibacillus soli OX=889306 GN=KP78_21110 PE=4 SV=1	Jeotgalibacillus soli	134	172	32.3	50.4	3.1e-13
14	TR	W8EK61	Tail protein OS=Geobacillus phage GBK2 OX=1458842 GN=GBK2_10 PE=4 SV=1	Geobacillus phage GBK2	135	167	31.8	50.4	1.7e-12
15	TR	A0A0C2VB50	Phage protein OS=Jeotgalibacillus campisalis OX=220754 GN=KR50_28320 PE=4 SV=1	Jeotgalibacillus campisalis	100	163	34.4	57.3	3e-12
16	TR	A0A2S0N7F6	DUF3168 domain-containing protein OS=Phreatobacter cathodiphilus OX=1868589 GN=C6569_02730 PE=4 SV=1	Phreatobacter cathodiphilus	135	164	32	52.3	4.9e-12
17	TR	A0A261QYR6	DUF3168 domain-containing protein OS=Bordetella genomosp. 7 OX=1416805 GN=CAL19_12660 PE=4 SV=1	Bordetella genomosp. 7	132	159	30.3	51.6	2.5e-11
18	TR	A0A0K1LLG5	Tail protein OS=Bacillus phage Silence OX=1675599 GN=CPT_Silence14 PE=4 SV=1	Bacillus phage Silence	136	157	33.8	53.1	5.5e-11
19	TR	A0A6B2X014	DUF3168 domain-containing protein OS=Streptomyces sp. SID13726 OX=2706058 GN=G3I78_16395 PE=4 SV=1	Streptomyces sp. SID13726	142	156	31.6	50.9	8.8e-11
20	TR	A0A0X9VSI2	DUF3168 domain-containing protein OS=Kurthia sp. 11kri321 OX=1750719 GN=ASO14_1226 PE=4 SV=1	Kurthia sp. 11kri321	139	154	30	50	1.6e-10
21	TR	A0A1H3BTJ9	DUF3168 domain-containing protein OS=Marininema mesophilum OX=1048340 GN=SAMN05444487_11823 PE=4 SV=1	Marininema mesophilum	131	152	34.8	54.1	2.7e-10
22	TR	A0A7I8D8H4	DUF3168 domain-containing protein OS=Effusibacillus dendaii OX=2743772 GN=skT53_14380 PE=4 SV=1	Effusibacillus dendaii	132	152	28.2	51.1	2.8e-10
23	TR	A0A9E7MKY4	DUF3168 domain-containing protein OS=Staphylococcus phage Sushi OX=2951255 PE=4 SV=1	Staphylococcus phage Sushi	145	152	27.9	54.4	3.7e-10
24	TR	A0A6C0R0U7	DUF3168 domain-containing protein OS=Staphylococcus phage vB_SauS-SAP27 OX=2696345 GN=vBSauSSAP27_00062 PE=4 SV=1	Staphylococcus phage vB_SauS-SAP27	145	152	27.9	54.4	3.7e-10
25	TR	R4IH36	DUF3168 domain-containing protein OS=Staphylococcus phage SA13 OX=1195086 GN=SA13_45 PE=4 SV=1	Staphylococcus phage SA13	145	152	27.9	54.4	3.7e-10
26	TR	A0A0E3T9M9	DUF3168 domain-containing protein OS=Staphylococcus phage B236 OX=1636205 PE=4 SV=1	Staphylococcus phage B236	145	152	27.9	54.4	3.7e-10
27	TR	A0A7U0GDY8	Tail terminator OS=Staphylococcus virus vB_SepS_E72 OX=2797321 PE=4 SV=1	Staphylococcus virus vB_SepS_E72	145	151	28.5	54	5.1e-10
28	TR	Q9FZZ6	Uncharacterized protein OS=Phietavirus ETA OX=106284 PE=4 SV=1	Phietavirus ETA	145	151	27.9	53.7	5.1e-10
29	TR	A0A7U0GDV0	Tail terminator OS=Staphylococcus virus vB_SepS_459 OX=2797319 PE=4 SV=1	Staphylococcus virus vB_SepS_459	145	151	28.5	54	5.1e-10
30	TR	W5R8P3	DUF3168 domain-containing protein OS=Staphylococcus phage StauST398-5 OX=1308897 GN=StauST398-5_0045 PE=4 SV=1	Staphylococcus phage StauST398-5	145	151	27.9	54.4	5.1e-10
31	TR	A0A1W6JP97	DUF3168 domain-containing protein OS=Staphylococcus phage IME1348_01 OX=1965489 PE=4 SV=1	Staphylococcus phage IME1348_01	145	151	28.5	54	5.1e-10
32	TR	A0A0H4J350	DUF3168 domain-containing protein OS=Staphylococcus phage 55-2 OX=1675528 PE=4 SV=1	Staphylococcus phage 55-2	145	151	27.9	54.4	5.1e-10
33	TR	A0A410T4D8	DUF3168 domain-containing protein OS=Staphylococcus phage Henu2 OX=2492948 GN=Henu2_gp56 PE=4 SV=1	Staphylococcus phage Henu2	145	151	27.9	53.7	5.1e-10
34	TR	A9CRB7	DUF3168 domain-containing protein OS=Staphylococcus phage phiMR11 OX=379501 GN=orf49 PE=4 SV=1	Staphylococcus phage phiMR11	145	151	27.9	54.4	5.1e-10
35	TR	A0A2I6PCW1	Tail completion protein OS=Staphylococcus phage UPMK_2 OX=2029631 GN=CLI63_00032 PE=4 SV=1	Staphylococcus phage UPMK_2	145	151	27.9	53.7	5.1e-10
36	TR	A0A141VTN1	DUF3168 domain-containing protein OS=Staphylococcus phage CNPx OX=1792269 PE=4 SV=1	Staphylococcus phage CNPx	145	151	28.5	54	5.1e-10
37	TR	Q4ZBB1	ORF030 OS=Staphylococcus phage 55 OX=2936817 PE=4 SV=1	Staphylococcus phage 55	145	151	27.9	54.4	5.1e-10
38	TR	A7YGV2	DUF3168 domain-containing protein OS=Staphylococcus phage 80 OX=2913981 GN=SA80_43 PE=4 SV=1	Staphylococcus phage 80	145	150	27.9	54.4	7.2e-10
39	TR	A0A7U0GDJ7	Tail terminator OS=Staphylococcus virus vB_SepS_48 OX=2797320 PE=4 SV=1	Staphylococcus virus vB_SepS_48	145	147	28.5	54	2e-09
40	TR	A0A3M0HV71	DUF3168 domain-containing protein OS=Streptomyces shenzhenensis OX=943815 GN=CTZ28_35330 PE=4 SV=1	Streptomyces shenzhenensis	131	146	29.5	48.4	2.1e-09
41	TR	A0A0U2YVL4	DUF3168 domain-containing protein OS=Planococcus rifietoensis OX=200991 GN=AUC31_17525 PE=4 SV=1	Planococcus rifietoensis	134	146	30.2	52.4	2.2e-09
42	TR	A0A919GGX5	DUF3168 domain-containing protein OS=Streptomyces capitiformicae OX=2014920 GN=GCM10017771_11540 PE=4 SV=1	Streptomyces capitiformicae	141	146	32.8	47.5	2.6e-09
43	TR	A0A1H9F506	DUF3168 domain-containing protein OS=Faunimonas pinastri OX=1855383 GN=SAMN05216548_1046 PE=4 SV=1	Faunimonas pinastri	134	145	31.7	50.8	3.2e-09
44	TR	A0A8J3BZK5	DUF3168 domain-containing protein OS=Mangrovihabitans endophyticus OX=1751298 GN=GCM10012284_23980 PE=4 SV=1	Mangrovihabitans endophyticus	142	145	35.1	51.9	3.7e-09
45	TR	A0A920D7T5	DUF3168 domain-containing protein OS=Paenibacillus sp. J31TS4 OX=2807195 GN=J31TS4_19200 PE=4 SV=1	Paenibacillus sp. J31TS4	133	144	29.9	46.5	4.3e-09
46	TR	A0A1S2K8W4	DUF3168 domain-containing protein OS=Streptomyces sp. CC53 OX=1906740 GN=BJP40_19820 PE=4 SV=1	Streptomyces sp. CC53	139	144	32.8	47.5	4.9e-09
47	TR	I6SAT8	DUF3168 domain-containing protein OS=Staphylococcus phage Ipla5 OX=2922988 GN=IPLA5_0012 PE=4 SV=1	Staphylococcus phage Ipla5	145	144	28.5	53.3	5.5e-09
48	TR	A0A1T4SS80	DUF3168 domain-containing protein OS=Consotaella salsifontis OX=1365950 GN=SAMN05428963_113102 PE=4 SV=1	Consotaella salsifontis	129	143	33	56.4	5.6e-09
49	TR	A0A2U3H9M5	DUF3168 domain-containing protein OS=Streptomyces sp. NWU49 OX=2201153 GN=DKG34_10970 PE=4 SV=1	Streptomyces sp. NWU49	131	143	30.4	46.4	5.8e-09
50	TR	I6TG25	DUF3168 domain-containing protein OS=Staphylococcus phage Ipla7 OX=2922989 GN=IPLA7_0011 PE=4 SV=1	Staphylococcus phage Ipla7	145	142	28.5	52.6	1.1e-08
51	TR	A0A1S2JWK1	DUF3168 domain-containing protein OS=Streptomyces sp. CC53 OX=1906740 GN=BJP40_00690 PE=4 SV=1	Streptomyces sp. CC53	142	141	30.7	47.2	1.4e-08
52	TR	A0A841TC15	DUF3168 domain-containing protein OS=Cohnella lubricantis OX=2163172 GN=H4Q31_01420 PE=4 SV=1	Cohnella lubricantis	135	140	34.7	48.4	1.8e-08
53	TR	A0A7R7T4S3	DUF3168 domain-containing protein OS=Kaistia sp. 32K OX=2795690 GN=K32_14430 PE=4 SV=1	Kaistia sp. 32K	132	139	26.4	49.6	2.3e-08
54	TR	A0A2P7SPW4	DUF3168 domain-containing protein OS=Mesorhizobium ephedrae OX=2116701 GN=C7I84_06060 PE=4 SV=1	Mesorhizobium ephedrae	133	139	30.4	49.6	2.4e-08
55	TR	A0A0M2R618	DUF3168 domain-containing protein OS=Kiloniella litopenaei OX=1549748 GN=WH95_18565 PE=4 SV=1	Kiloniella litopenaei	127	138	31.9	51.6	2.9e-08
56	TR	A0A917BQX9	DUF3168 domain-containing protein OS=Azorhizobium oxalatiphilum OX=980631 GN=GCM10007301_10780 PE=4 SV=1	Azorhizobium oxalatiphilum	138	138	33.1	49.6	3.7e-08
57	TR	A0A2S5D0B9	DUF3168 domain-containing protein OS=Lysinibacillus sphaericus OX=1421 GN=LYSIN_01221 PE=4 SV=1	Lysinibacillus sphaericus	147	138	28.9	47.4	4.4e-08
58	TR	A0A899IQS1	Tail completion protein OS=Oceanospirillum phage vB_OliS_GJ44 OX=2736267 PE=4 SV=1	Oceanospirillum phage vB_OliS_GJ44	125	136	28.1	46.1	5.6e-08
59	TR	A0A4Y3V9E1	DUF3168 domain-containing protein OS=Streptomyces spinoverrucosus OX=284043 GN=SSP24_06080 PE=4 SV=1	Streptomyces spinoverrucosus	142	137	31.6	50.5	5.6e-08
60	TR	A0A235BAF2	DUF3168 domain-containing protein OS=Paludifilum halophilum OX=1642702 GN=CHM34_04065 PE=4 SV=1	Paludifilum halophilum	126	136	26.8	52	5.7e-08
61	TR	A0A418WTM0	DUF3168 domain-containing protein OS=Oleomonas cavernae OX=2320859 GN=D3874_01705 PE=4 SV=1	Oleomonas cavernae	136	136	30.2	54	7e-08
62	TR	A8HR46	DUF3168 domain-containing protein OS=Azorhizobium caulinodans (strain ATCC 43989 / DSM 5975 / JCM 20966 / LMG 6465 / NBRC 14845 / NCIMB 13405 / ORS 571) OX=438753 GN=AZC_1117 PE=4 SV=1	Azorhizobium caulinodans (strain ATCC 43989 / DSM 5975 / JCM 20966 / LMG 6465 / NBRC 14845 / NCIMB 13405 / ORS 571)	137	134	31.5	48.8	1.4e-07
63	TR	L7ERW4	DUF3168 domain-containing protein OS=Streptomyces turgidiscabies Car8 OX=698760 GN=STRTUCAR8_06456 PE=4 SV=1	Streptomyces turgidiscabies Car8	141	134	33	47.7	1.5e-07
64	TR	A0A7S8C265	DUF3168 domain-containing protein OS=Kaustia mangrovi OX=2593653 GN=HW532_04255 PE=4 SV=1	Kaustia mangrovi	137	133	29.3	48.8	2e-07
65	TR	A0A317E7W3	DUF3168 domain-containing protein OS=Zavarzinia aquatilis OX=2211142 GN=DKG74_09955 PE=4 SV=1	Zavarzinia aquatilis	139	132	28.6	54	2.9e-07
66	TR	A0A101TGR1	DUF3168 domain-containing protein OS=Streptomyces caeruleatus OX=661399 GN=AQJ67_41300 PE=4 SV=1	Streptomyces caeruleatus	115	130	29.8	47.9	3.5e-07
67	TR	A0A1M6SW54	Phage protein OS=Paramaledivibacter caminithermalis DSM 15212 OX=1121301 GN=SAMN02745912_03458 PE=4 SV=1	Paramaledivibacter caminithermalis DSM 15212	129	129	28.5	51.2	6.5e-07
68	TR	A0A2G4YRF1	DUF3168 domain-containing protein OS=Paremcibacter congregatus OX=2043170 GN=CRD36_09215 PE=4 SV=1	Paremcibacter congregatus	135	128	24.8	48.1	1e-06
69	TR	A0A4S2V4K2	DUF3168 domain-containing protein OS=Streptomyces sp. A0642 OX=2563100 GN=E6R60_05885 PE=4 SV=1	Streptomyces sp. A0642	133	127	27	45.9	1.4e-06
70	TR	A0A6N6VK65	DUF3168 domain-containing protein OS=Parvibaculum sedimenti OX=2608632 GN=F2P47_04150 PE=4 SV=1	Parvibaculum sedimenti	137	127	30.4	48	1.5e-06
71	TR	A0A0C2E3C4	DUF3168 domain-containing protein OS=Salinicoccus roseus OX=45670 GN=SN16_10540 PE=4 SV=1	Salinicoccus roseus	139	127	27.5	52.5	1.5e-06
72	TR	A0A917XPW7	DUF3168 domain-containing protein OS=Streptomyces fuscichromogenes OX=1324013 GN=GCM10011578_099910 PE=4 SV=1	Streptomyces fuscichromogenes	139	127	28.9	46.9	1.5e-06
73	TR	A0A926LCN1	DUF3168 domain-containing protein OS=Streptomyces sp. TRM68416 OX=2758412 GN=ICC28_08735 PE=4 SV=1	Streptomyces sp. TRM68416	141	126	31.8	47.3	2.2e-06
74	TR	A0A327L297	DUF3168 domain-containing protein OS=Rhodoplanes roseus OX=29409 GN=CH341_10950 PE=4 SV=1	Rhodoplanes roseus	136	125	29.7	46.1	2.9e-06
75	TR	A0A0Q7TWI9	DUF3168 domain-containing protein OS=Pseudolabrys sp. Root1462 OX=1736466 GN=ASD45_12960 PE=4 SV=1	Pseudolabrys sp. Root1462	136	124	26.6	46.9	4e-06
76	TR	A0A0D6JJ87	DUF3168 domain-containing protein OS=Candidatus Filomicrobium marinum OX=1608628 GN=YBN1229_v1_3456 PE=4 SV=1	Candidatus Filomicrobium marinum	136	124	29.4	43.7	4e-06
77	TR	A0A4S8PCA2	DUF3168 domain-containing protein OS=Glycomyces paridis OX=2126555 GN=E9998_13195 PE=4 SV=1	Glycomyces paridis	137	124	29.2	46.9	4.1e-06
78	TR	A0A839AK27	DUF3168 domain-containing protein OS=Stappia albiluteola OX=2758565 GN=H2509_20385 PE=4 SV=1	Stappia albiluteola	133	123	29.7	52.7	5.3e-06
79	TR	A0A1M4UYL7	DUF3168 domain-containing protein OS=Kaistia soli DSM 19436 OX=1122133 GN=SAMN02745157_0566 PE=4 SV=1	Kaistia soli DSM 19436	134	123	24	49.6	5.4e-06
80	TR	A0A7C9VAE4	DUF3168 domain-containing protein OS=Mesorhizobium zhangyense OX=1776730 GN=G6N74_28415 PE=4 SV=1	Mesorhizobium zhangyense	142	123	31.7	45	6.2e-06
81	TR	D7NW59	Gp33 OS=Streptomyces phage phiSASD1 OX=747763 GN=33 PE=4 SV=1	Streptomyces phage phiSASD1	145	123	29.7	46.9	6.5e-06
82	TR	A0A2P2GLE6	DUF3168 domain-containing protein OS=Streptomyces showdoensis OX=68268 GN=VO63_19040 PE=4 SV=1	Streptomyces showdoensis	133	122	24.6	47.5	7.4e-06
83	TR	A0A6N0DQH7	DUF3168 domain-containing protein OS=Methyloligella sp. GL2 OX=2742204 GN=HT051_06390 PE=4 SV=1	Methyloligella sp. GL2	141	122	26.4	46.4	8.5e-06

## Sheet: gpU lambda
ncbiblast-R20231130-135431-0843-90896337-p1m
Hit	DB	Accession	Description	Organism	Length	Score(Bits)	Identities(%)	Positives(%)	E()
1	SP	P03732	Tail tube terminator protein OS=Escherichia phage lambda OX=2681611 GN=U PE=1 SV=1	Escherichia phage lambda	131	684	100	100	4.2e-91
2	TR	A0A7Z1AD65	Phage minor tail protein U OS=Candidatus Thiodiazotropha endolucinida OX=1655433 GN=CODIS_41430 PE=4 SV=1	Candidatus Thiodiazotropha endolucinida	131	684	100	100	4.2e-91
3	TR	A0A1S1V476	Phage minor tail protein U OS=Andreesenia angusta OX=39480 GN=EUAN_21500 PE=4 SV=1	Andreesenia angusta	131	684	100	100	4.2e-91
4	TR	Q8X5E5	Phage minor tail protein OS=Escherichia coli O157:H7 OX=83334 GN=ECs_1639 PE=4 SV=1	Escherichia coli O157:H7	131	684	100	100	4.2e-91
5	TR	A0A417Y9Q3	Phage tail protein OS=Oceanobacillus profundus OX=372463 GN=D1B32_23085 PE=4 SV=1	Oceanobacillus profundus	131	684	100	100	4.2e-91
6	TR	A0A021X5X1	Minor tail protein U OS=Shinella sp. DD12 OX=1410620 GN=SHLA_132c000020 PE=4 SV=1	Shinella sp. DD12	131	684	100	100	4.2e-91
7	TR	V5BJI3	Minor tail protein U OS=Methyloglobulus morosus KoM1 OX=1116472 GN=MGMO_198c00020 PE=4 SV=1	Methyloglobulus morosus KoM1	131	684	100	100	4.2e-91
8	TR	A0A0B8XMB4	Phage minor tail protein U OS=Pedobacter glucosidilyticus OX=1122941 GN=PBAC_33190 PE=4 SV=1	Pedobacter glucosidilyticus	131	684	100	100	4.2e-91
9	TR	A0A1Q5D826	Phage tail protein OS=Streptomyces sp. CB01249 OX=1703929 GN=AMK18_33395 PE=4 SV=1	Streptomyces sp. CB01249	131	684	100	100	4.2e-91
10	TR	A0A083ZYS7	Phage minor tail protein U OS=Serratia sp. DD3 OX=1410619 GN=SRDD_28720 PE=4 SV=1	Serratia sp. DD3	131	684	100	100	4.2e-91
11	TR	A0A140N9Z9	Minor tail U OS=Escherichia coli (strain B / BL21-DE3) OX=469008 GN=ECBD_2864 PE=4 SV=1	Escherichia coli (strain B / BL21-DE3)	131	684	100	100	4.2e-91
12	TR	A0A653FVK2	Phage Tc1 tail completion protein OS=Escherichia phage ev207 OX=2847062 PE=4 SV=1	Escherichia phage ev207	131	684	100	100	4.2e-91
13	TR	A0A346FJ30	Tail component OS=Enterobacteria phage O276 OX=2282412 GN=11 PE=4 SV=1	Enterobacteria phage O276	131	684	100	100	4.2e-91
14	TR	K7P895	Minor tail protein U OS=Escherichia phage HK630 OX=1147146 GN=HK630_012 PE=4 SV=1	Escherichia phage HK630	131	684	100	100	4.2e-91
15	TR	K7PL32	Minor tail protein OS=Escherichia phage HK629 OX=1147148 GN=HK629_011 PE=4 SV=1	Escherichia phage HK629	131	684	100	100	4.2e-91
16	TR	C6ZCY6	Phage Tc1 tail completion protein OS=Escherichia phage 2H10 OX=2847058 PE=4 SV=1	Escherichia phage 2H10	131	684	100	100	4.2e-91
17	TR	A0A7G0XWA4	Tail terminator protein OS=Escherichia phage DN1 OX=2024003 GN=DN1_12 PE=4 SV=1	Escherichia phage DN1	131	684	100	100	4.2e-91
18	TR	A0A653FT41	Phage Tc1 tail completion protein OS=Escherichia phage 2G7b OX=2847057 PE=4 SV=1	Escherichia phage 2G7b	131	684	100	100	4.2e-91
19	TR	A0A0K2FIF4	Tail component OS=Escherichia phage DE3 OX=482822 GN=U PE=4 SV=1	Escherichia phage DE3	131	684	100	100	4.2e-91
20	TR	A0A653FRS7	Phage Tc1 tail completion protein OS=Escherichia virus Lambda_2G7a OX=2686052 PE=4 SV=1	Escherichia virus Lambda_2G7a	131	681	99.2	100	1.2e-90
21	TR	A0A653FVL2	Phage Tc1 tail completion protein OS=Escherichia phage ev243 OX=2847063 PE=4 SV=1	Escherichia phage ev243	131	681	99.2	100	1.2e-90
22	TR	A0A653FTF9	Phage Tc1 tail completion protein OS=Escherichia phage Lambda_ev058 OX=2742950 PE=4 SV=1	Escherichia phage Lambda_ev058	131	681	99.2	100	1.2e-90
23	TR	A0A653FQV0	Phage Tc1 tail completion protein OS=Escherichia phage 2B8 OX=2847056 PE=4 SV=1	Escherichia phage 2B8	131	678	99.2	99.2	3.5e-90
24	TR	B7LBC6	Minor tail protein U OS=Escherichia coli (strain 55989 / EAEC) OX=585055 GN=EC55989_0800 PE=4 SV=1	Escherichia coli (strain 55989 / EAEC)	131	673	96.9	99.2	2e-89
25	TR	A0A653FTX9	Phage Tc1 tail completion protein OS=Escherichia phage ev099 OX=2847061 PE=4 SV=1	Escherichia phage ev099	131	672	97.7	98.5	2.9e-89
26	TR	A0A0H2V9N6	Putative tail component of prophage OS=Escherichia coli O6:H1 (strain CFT073 / ATCC 700928 / UPEC) OX=199310 GN=c3164 PE=4 SV=1	Escherichia coli O6:H1 (strain CFT073 / ATCC 700928 / UPEC)	131	671	96.9	99.2	4.1e-89
27	TR	A0A653FQL3	Phage Tc1 tail completion protein OS=Escherichia virus Lambda_4C10 OX=2686057 PE=4 SV=1	Escherichia virus Lambda_4C10	131	669	96.9	98.5	8.2e-89
28	TR	A0A0H2YXW1	Tail component of prophage OS=Escherichia coli O1:K1 / APEC OX=405955 GN=APECO1_256 PE=4 SV=1	Escherichia coli O1:K1 / APEC	131	669	96.9	98.5	8.2e-89
29	TR	A0A2R9YJI2	Minor tail protein U OS=Escherichia phage YDC107_1 OX=2056767 GN=U PE=4 SV=1	Escherichia phage YDC107_1	131	669	96.9	98.5	8.2e-89
30	TR	A0A653FRW6	Phage Tc1 tail completion protein OS=Escherichia phage 4A7 OX=2847059 PE=4 SV=1	Escherichia phage 4A7	131	669	96.9	98.5	8.2e-89
31	TR	A0A0H2V8Z3	Putative tail component of prophage OS=Escherichia coli O6:H1 (strain CFT073 / ATCC 700928 / UPEC) OX=199310 GN=c1579 PE=4 SV=1	Escherichia coli O6:H1 (strain CFT073 / ATCC 700928 / UPEC)	131	666	96.2	97.7	2.4e-88
32	TR	A0A653FTG7	Phage Tc1 tail completion protein OS=Escherichia phage ev017 OX=2847060 PE=4 SV=1	Escherichia phage ev017	131	666	96.2	97.7	2.4e-88
33	TR	Q3YZK0	Tail component of prophage OS=Shigella sonnei (strain Ss046) OX=300269 GN=SSON_2421 PE=4 SV=1	Shigella sonnei (strain Ss046)	131	663	96.2	97.7	6.8e-88
34	TR	B7MEV6	Minor tail protein U OS=Escherichia coli O45:K1 (strain S88 / ExPEC) OX=585035 GN=ECS88_0580 PE=4 SV=1	Escherichia coli O45:K1 (strain S88 / ExPEC)	131	663	96.2	97.7	6.8e-88
35	TR	A0A0H3EI14	Minor tail protein U OS=Escherichia coli O83:H1 (strain NRG 857C / AIEC) OX=685038 GN=NRG857_05810 PE=4 SV=1	Escherichia coli O83:H1 (strain NRG 857C / AIEC)	131	662	96.2	98.5	9.6e-88
36	TR	B7ULV1	Predicted minor tail protein OS=Escherichia coli O127:H6 (strain E2348/69 / EPEC) OX=574521 GN=E2348C_0705 PE=4 SV=1	Escherichia coli O127:H6 (strain E2348/69 / EPEC)	131	573	81.7	89.3	3.6e-74
37	TR	A0A0H3JE71	Phage minor tail protein OS=Escherichia coli O157:H7 OX=83334 GN=ECs_2170 PE=4 SV=1	Escherichia coli O157:H7	131	567	80.9	88.5	3e-73
38	TR	A0A0H2YYK0	Tail component of prophage OS=Escherichia coli O1:K1 / APEC OX=405955 GN=APECO1_405 PE=4 SV=1	Escherichia coli O1:K1 / APEC	131	566	80.2	88.5	4.2e-73
39	TR	A0A0H2V7H6	Putative tail component of prophage OS=Escherichia coli O6:H1 (strain CFT073 / ATCC 700928 / UPEC) OX=199310 GN=c1455 PE=4 SV=1	Escherichia coli O6:H1 (strain CFT073 / ATCC 700928 / UPEC)	131	566	80.2	88.5	4.2e-73
40	TR	B7ML56	Minor tail protein U OS=Escherichia coli O45:K1 (strain S88 / ExPEC) OX=585035 GN=ECS88_1375 PE=4 SV=1	Escherichia coli O45:K1 (strain S88 / ExPEC)	131	566	80.2	88.5	4.2e-73
41	TR	B2TW01	Phage minor tail protein U OS=Shigella boydii serotype 18 (strain CDC 3083-94 / BS512) OX=344609 GN=SbBS512_E0888 PE=4 SV=1	Shigella boydii serotype 18 (strain CDC 3083-94 / BS512)	131	566	80.2	88.5	4.2e-73
42	TR	B7L474	Minor tail protein U OS=Escherichia coli (strain 55989 / EAEC) OX=585055 GN=EC55989_1399 PE=4 SV=1	Escherichia coli (strain 55989 / EAEC)	131	559	79.4	88.5	4.9e-72
43	TR	A0A485A9U4	Phage minor tail protein U OS=Kluyvera cryocrescens OX=580 GN=NCTC12993_00777 PE=4 SV=1	Kluyvera cryocrescens	132	511	71.2	85.6	1e-64
44	TR	A0A0F0VD42	Uncharacterized protein OS=Pluralibacter gergoviae OX=61647 GN=ABW06_24475 PE=4 SV=1	Pluralibacter gergoviae	132	503	72	82.6	1.7e-63
45	TR	A0A0J5KLD7	Tail protein OS=Pluralibacter gergoviae OX=61647 GN=ABW06_24560 PE=4 SV=1	Pluralibacter gergoviae	132	501	72	82.6	3.5e-63
46	TR	K7P7G5	Minor tail protein U OS=Enterobacteria phage HK225 OX=1147144 GN=HK225_011 PE=4 SV=1	Enterobacteria phage HK225	132	495	68.9	82.6	2.9e-62
47	SP	O64326	Tail tube terminator protein OS=Escherichia phage N15 OX=1604876 GN=gene 12 PE=3 SV=1	Escherichia phage N15	132	494	69.7	81.8	4.1e-62
48	TR	K7PJT1	Minor tail protein U OS=Enterobacteria phage mEp237 OX=1147151 GN=mEp237_011 PE=4 SV=1	Enterobacteria phage mEp237	132	485	67.4	81.8	9.6e-61
49	TR	A0A0L0AQH1	Tail protein OS=Klebsiella sp. RIT-PI-d OX=1681196 GN=AC791_15415 PE=4 SV=1	Klebsiella sp. RIT-PI-d	132	477	68.9	79.5	1.6e-59
50	TR	E4WL29	Minor tail protein U OS=Enterobacteria phage phi80 OX=10713 GN=gene 12 PE=4 SV=1	Enterobacteria phage phi80	132	458	65.2	76.5	1.2e-56
51	TR	E3G2U6	Minor tail U OS=Enterobacter lignolyticus (strain SCF1) OX=701347 GN=Entcl_1871 PE=4 SV=1	Enterobacter lignolyticus (strain SCF1)	132	400	58.3	71.2	8.4e-48
52	TR	A0A434AE23	Phage tail protein (Fragment) OS=Ancylomarina longa OX=2487017 GN=DLK05_17360 PE=4 SV=1	Ancylomarina longa	75	394	100	100	1.2e-47
53	TR	A0A085G106	Phage minor tail protein OS=Ewingella americana ATCC 33852 OX=910964 GN=GEAM_4252 PE=4 SV=1	Ewingella americana ATCC 33852	133	396	56.8	71.2	3.5e-47
54	TR	K7PME6	Tail protein OS=Enterobacteria phage mEp043 c-1 OX=1147149 GN=mEp043_010 PE=4 SV=1	Enterobacteria phage mEp043 c-1	133	389	53.4	71	4.1e-46
55	TR	K7PHM6	Tail protein U OS=Enterobacteria phage mEp213 OX=1147156 GN=mEp213_009 PE=4 SV=1	Enterobacteria phage mEp213	133	389	53.4	71	4.1e-46
56	TR	Q8ZQ90	Gifsy-2 prophage probable minor tail protein OS=Salmonella typhimurium (strain LT2 / SGSC1412 / ATCC 700720) OX=99287 GN=STM1037 PE=4 SV=1	Salmonella typhimurium (strain LT2 / SGSC1412 / ATCC 700720)	133	388	54.2	72.5	5.8e-46
57	TR	H5UYW3	Putative minor tail protein U OS=Atlantibacter hermannii NBRC 105704 OX=1115512 GN=EH105704_01_01220 PE=4 SV=1	Atlantibacter hermannii NBRC 105704	132	379	56.8	69.7	1.3e-44
58	TR	A0A9E7E565	Tail component U OS=Escherichia phage vB_EcoS-569R4 OX=2946104 PE=4 SV=1	Escherichia phage vB_EcoS-569R4	133	371	54.3	72.9	2.2e-43
59	TR	A0A653FTX3	Tc1 tail completion protein OS=Escherichia phage mEp460_ev081 OX=2695846 PE=4 SV=1	Escherichia phage mEp460_ev081	133	371	54.3	72.9	2.2e-43
60	TR	B7MNG2	Minor tail protein U OS=Escherichia coli O45:K1 (strain S88 / ExPEC) OX=585035 GN=ECS88_5034 PE=4 SV=1	Escherichia coli O45:K1 (strain S88 / ExPEC)	137	371	54.3	72.9	2.5e-43
61	TR	A0A291AWY2	Minor tail protein OS=Escherichia phage Ayreon OX=2040288 GN=SJJBTUD_0009 PE=4 SV=1	Escherichia phage Ayreon	137	371	54.3	72.9	2.5e-43
62	TR	A8B1I8	Phage minor tail protein OS=Escherichia coli O157:H7 OX=83334 GN=ECs_2953 PE=4 SV=1	Escherichia coli O157:H7	132	369	55.3	68.2	4.4e-43
63	TR	A0A9E7LS05	Tail component U OS=Escherichia phage ASU11 OX=2945940 GN=ASU11_gp18c PE=4 SV=1	Escherichia phage ASU11	132	369	55.3	68.2	4.4e-43
64	TR	Q9EYD7	Minor tail protein U OS=Enterobacteria phage VT1-Sakai OX=462299 GN=U PE=4 SV=1	Enterobacteria phage VT1-Sakai	132	369	55.3	68.2	4.4e-43
65	TR	K7PJP5	Minor tail protein OS=Enterobacteria phage mEp460 OX=1147152 GN=mEp460_009 PE=4 SV=1	Enterobacteria phage mEp460	137	369	53.5	72.9	5.1e-43
66	TR	A0A7R7HKT6	Phage minor tail protein OS=Stx2a-converting phage Stx2_95 OX=2751391 PE=4 SV=1	Stx2a-converting phage Stx2_95	132	367	55.3	67.4	8.8e-43
67	TR	A0A7R7D2L9	Phage minor tail protein OS=Stx2a-converting phage Stx2_12E129_PPompW OX=2751394 PE=4 SV=1	Stx2a-converting phage Stx2_12E129_PPompW	132	367	55.3	67.4	8.8e-43
68	TR	A0A2S4MXK0	Tail component of prophage CP-933K OS=Shigella flexneri OX=623 GN=SF0709 PE=4 SV=1	Shigella flexneri	133	366	53.5	71.3	1.3e-42
69	TR	D4E0Q5	Phage minor tail protein U OS=Serratia odorifera DSM 4582 OX=667129 GN=vmtU PE=4 SV=1	Serratia odorifera DSM 4582	133	366	51.5	68.2	1.3e-42
70	TR	A0A9E7E266	Tail component U OS=Escherichia phage vB_EcoS-606R10 OX=2946106 PE=4 SV=1	Escherichia phage vB_EcoS-606R10	133	366	52.7	72.1	1.3e-42
71	TR	B7L8P5	Minor tail protein U OS=Escherichia coli (strain 55989 / EAEC) OX=585055 GN=EC55989_1702 PE=4 SV=1	Escherichia coli (strain 55989 / EAEC)	137	365	52.7	72.1	2.1e-42
72	TR	B7LET6	U protein OS=Escherichia coli (strain 55989 / EAEC) OX=585055 GN=U PE=4 SV=1	Escherichia coli (strain 55989 / EAEC)	132	363	54.5	66.7	3.6e-42
73	TR	B7UNW1	Predicted minor tail protein OS=Escherichia coli O127:H6 (strain E2348/69 / EPEC) OX=574521 GN=E2348C_1027 PE=4 SV=1	Escherichia coli O127:H6 (strain E2348/69 / EPEC)	133	362	51.9	72.1	5.2e-42
74	TR	A5LH34	Putative tail component OS=Enterobacteria phage cdtI OX=414970 PE=4 SV=1	Enterobacteria phage cdtI	137	362	51.9	72.1	5.9e-42
75	TR	A0A0H2V1J8	Tail component of prophage CP-933K OS=Shigella flexneri OX=623 GN=SF1893 PE=4 SV=1	Shigella flexneri	133	361	52.7	72.1	7.4e-42
76	TR	A0A0H3EHJ7	Putative tail component of prophage CP-933K OS=Escherichia coli O83:H1 (strain NRG 857C / AIEC) OX=685038 GN=NRG857_07725 PE=4 SV=1	Escherichia coli O83:H1 (strain NRG 857C / AIEC)	133	360	52.7	71.3	1e-41
77	TR	S5MW30	Minor tail protein OS=Escherichia phage 1720a-02 OX=1115653 PE=4 SV=1	Escherichia phage 1720a-02	132	358	54.5	67.4	2e-41
78	TR	A0A7R7HKJ8	Phage minor tail protein OS=Stx2a-converting phage Stx2_499 OX=2751377 PE=4 SV=1	Stx2a-converting phage Stx2_499	132	358	54.5	67.4	2e-41
79	TR	A0A7U3LPE4	Phage minor tail protein OS=Stx2a-converting phage Stx2_14744 OX=2751373 PE=4 SV=1	Stx2a-converting phage Stx2_14744	132	358	54.5	67.4	2e-41
80	TR	Q8X860	Phage minor tail protein OS=Escherichia coli O157:H7 OX=83334 GN=ECs_0833 PE=4 SV=1	Escherichia coli O157:H7	133	357	51.9	71.3	3e-41
81	TR	A0A653FRG4	Tc1 tail completion protein OS=Escherichia virus mEp460_4F5 OX=2686058 PE=4 SV=1	Escherichia virus mEp460_4F5	137	357	51.2	70.5	3.4e-41
82	TR	A0A1B7JGM3	Phage minor tail protein U OS=Providencia heimbachae ATCC 35613 OX=1354272 GN=M998_3809 PE=4 SV=1	Providencia heimbachae ATCC 35613	132	345	45.8	64.1	1.9e-39
83	TR	Q8ZN03	Gifsy-1 prophage protein OS=Salmonella typhimurium (strain LT2 / SGSC1412 / ATCC 700720) OX=99287 GN=STM2598 PE=4 SV=1	Salmonella typhimurium (strain LT2 / SGSC1412 / ATCC 700720)	133	344	52.3	66.2	2.8e-39
84	TR	Q8ZQG6	Fels-1 prophage protein OS=Salmonella typhimurium (strain LT2 / SGSC1412 / ATCC 700720) OX=99287 GN=STM0915 PE=4 SV=1	Salmonella typhimurium (strain LT2 / SGSC1412 / ATCC 700720)	133	320	45.7	64.3	1.2e-35
85	TR	A0A873WIH9	Phage tail protein OS=Providencia phage PSTCR8lys OX=2783551 PE=4 SV=1	Providencia phage PSTCR8lys	132	317	43.5	67.2	3.5e-35
86	TR	A0A370R2Q4	Minor tail protein U OS=Enterobacillus tribolii OX=1487935 GN=C8D90_101157 PE=4 SV=1	Enterobacillus tribolii	135	282	45.1	58.6	7.7e-30
87	TR	A0A8J7GZ29	Phage tail protein OS=Candidatus Symbiopectobacterium sp. PLON1 OX=2794575 GN=EKD82_16485 PE=4 SV=1	Candidatus Symbiopectobacterium sp. PLON1	136	255	41.5	54.6	9.6e-26
88	TR	A0A939DTA9	Phage tail protein (Fragment) OS=Bowmanella dokdonensis OX=751969 GN=J0A66_21370 PE=4 SV=1	Bowmanella dokdonensis	26	135	100	100	8.5e-09
89	TR	B8F4K3	Putative tail component of prophage CP-933K OS=Glaesserella parasuis serovar 5 (strain SH0165) OX=557723 GN=HAPS_0602 PE=4 SV=1	Glaesserella parasuis serovar 5 (strain SH0165)	139	124	28.6	53.4	3.9e-06

## Sheet: p142 T5
ncbiblast-R20231130-135500-0078-29818580-p1m
Hit	DB	Accession	Description	Organism	Length	Score(Bits)	Identities(%)	Positives(%)	E()
1	SP	Q6QGE1	Tail tube terminator protein p142 OS=Escherichia phage T5 OX=2695836 GN=ORF135 PE=1 SV=1	Escherichia phage T5	161	837	100	100	1.9e-113
2	TR	A0A7L5CE47	Tail tube terminator protein OS=Salmonella phage vB_Sen_I1 OX=2723910 GN=vBSenI1_57 PE=4 SV=1	Salmonella phage vB_Sen_I1	161	837	100	100	1.9e-113
3	TR	A0A193H1D5	Tail tube terminator protein OS=Shigella phage SHSML-45 OX=1863010 PE=4 SV=1	Shigella phage SHSML-45	161	837	100	100	1.9e-113
4	TR	A0A291NKM6	Tail tube terminator protein OS=Salmonella phage SP01 OX=1920294 PE=4 SV=1	Salmonella phage SP01	161	837	100	100	1.9e-113
5	TR	I1TE47	Tail tube terminator protein OS=Escherichia phage vB_EcoS_AKFV33 OX=2681605 GN=orf147 PE=4 SV=1	Escherichia phage vB_EcoS_AKFV33	161	831	98.8	100	1.5e-112
6	TR	A0A2Z5HQL8	Tail tube terminator protein OS=Salmonella phage S131 OX=2231354 PE=4 SV=1	Salmonella phage S131	161	825	98.1	99.4	1.3e-111
7	TR	A0A2K8HTH8	Tail tube terminator protein OS=Bacteriophage T5-like pork29 OX=2024332 GN=P29_0139 PE=4 SV=1	Bacteriophage T5-like pork29	161	825	98.1	99.4	1.3e-111
8	TR	A0A3P4A7P4	Tail tube terminator protein OS=Escherichia phage vB_Eco_mar003J3 OX=2419761 GN=MAR003J3_00091 PE=4 SV=1	Escherichia phage vB_Eco_mar003J3	161	812	96.3	98.8	1.2e-109
9	TR	A0A5P1M952	Tail tube terminator protein OS=Escherichia phage vB_EcoS-26175III OX=2576480 GN=INCEGHDL_00162 PE=4 SV=1	Escherichia phage vB_EcoS-26175III	161	812	96.3	98.8	1.2e-109
10	TR	A0A5P1M811	Tail tube terminator protein OS=Escherichia phage vB_EcoS-26175V OX=2576482 GN=JOHFDMOO_00143 PE=4 SV=1	Escherichia phage vB_EcoS-26175V	161	812	96.3	98.8	1.2e-109
11	TR	A0A7S9SSU5	Tail tube terminator protein OS=Salmonella phage GEC_vB_N7 OX=2777380 GN=GECvBN7_gp175c PE=4 SV=1	Salmonella phage GEC_vB_N7	161	812	96.3	98.8	1.2e-109
12	TR	A0A5J6TAQ6	Tail tube terminator protein OS=Salmonella phage vB_SenS_SB13 OX=2591135 PE=4 SV=1	Salmonella phage vB_SenS_SB13	161	811	96.3	98.8	1.7e-109
13	TR	A0A6M3H163	Tail tube terminator protein OS=Salmonella phage vB_SenS-3 OX=2713217 GN=vBSenS3_192 PE=4 SV=1	Salmonella phage vB_SenS-3	161	808	95.7	98.8	4.9e-109
14	TR	A0A2Z5HRT8	Tail tube terminator protein OS=Salmonella phage S124 OX=2231351 PE=4 SV=1	Salmonella phage S124	161	804	95	98.1	2e-108
15	TR	A0A5C0CEB3	Tail tube terminator protein OS=Salmonella phage SE19 OX=2592198 PE=4 SV=1	Salmonella phage SE19	161	800	95	98.1	8.2e-108
16	TR	I7J3V1	Tail tube terminator protein OS=Yersinia phage phiR2-01 OX=1206557 GN=g135 PE=4 SV=1	Yersinia phage phiR2-01	161	799	92.5	98.1	1.2e-107
17	TR	A0A162EA65	Tail tube terminator protein OS=Salmonella phage NR01 OX=1647411 GN=NR01_0076 PE=4 SV=1	Salmonella phage NR01	162	791	95.1	96.3	2e-106
18	TR	A0A5Q2UCN8	Tail tube terminator protein OS=Bacteriophage Eos OX=2662137 PE=4 SV=1	Bacteriophage Eos	161	680	77	89.4	1.6e-89
19	TR	A0A7R8MLZ7	Tail tube terminator protein OS=Klebsiella phage vB_KaS-Veronica OX=2762824 GN=EKKBBHHG_00142 PE=4 SV=1	Klebsiella phage vB_KaS-Veronica	161	630	70.2	85.7	6.7e-82
20	TR	A0A5P8PL06	Tail tube terminator protein OS=Klebsiella phage AmPh_EK80 OX=2653643 GN=AmPhEK80_0167 PE=4 SV=1	Klebsiella phage AmPh_EK80	161	630	70.2	85.7	6.7e-82
21	TR	A0A5P8PLE0	Tail tube terminator protein OS=Klebsiella phage JIPh_Kp127 OX=2653645 GN=JIPhKp127_0160 PE=4 SV=1	Klebsiella phage JIPh_Kp127	161	630	70.2	85.7	6.7e-82
22	TR	A0A5B8R3L2	Tail tube terminator protein OS=Klebsiella phage KpGranit OX=2596967 PE=4 SV=1	Klebsiella phage KpGranit	161	630	70.2	85.7	6.7e-82
23	TR	A0A7R8MM37	Tail tube terminator protein OS=Klebsiella phage vB_KppS-Anoxic OX=2762829 GN=NHPMDKGM_00145 PE=4 SV=1	Klebsiella phage vB_KppS-Anoxic	161	630	70.2	85.7	6.7e-82
24	TR	A0A1L6Z564	Tail tube terminator protein OS=Klebsiella phage vB_Kpn_IME260 OX=1912318 PE=4 SV=1	Klebsiella phage vB_Kpn_IME260	131	529	72.5	87	6e-67
25	TR	A0A4Y5P1B5	Tail terminator protein OS=Pantoea phage vB_PagS_AAS21 OX=2575261 GN=AAS21_gp010 PE=4 SV=1	Pantoea phage vB_PagS_AAS21	159	520	61.1	78.3	3.5e-65
26	TR	J9QNZ1	Tail tube terminator protein OS=Pectobacterium phage My1 OX=1204539 GN=My1_138 PE=4 SV=1	Pectobacterium phage My1	166	491	55.3	77	1.1e-60
27	TR	A0A2D2W724	Tail completion protein OS=Pectobacterium phage DU_PP_V OX=2041492 GN=P13BB106kb_p117 PE=4 SV=1	Pectobacterium phage DU_PP_V	166	480	52.8	75.8	5.4e-59
28	TR	A0A5P8PM26	Tail tube terminator protein OS=Serratia phage Slocum OX=2601679 GN=CPT_Slocum_177 PE=4 SV=1	Serratia phage Slocum	160	441	50	71.2	3.7e-53
29	TR	A0A873WHS8	Tail terminator protein OS=Providencia phage PSTCR5 OX=2783547 PE=4 SV=1	Providencia phage PSTCR5	161	328	40.4	62.7	5.2e-36
30	TR	A0A2H4PRG0	Putative tail terminator protein OS=Proteus phage PM135 OX=2048008 PE=4 SV=1	Proteus phage PM135	165	328	41.7	65.4	5.9e-36
31	TR	A0A2H5BGC4	Tail completion protein OS=Vibrio phage Ceto OX=2570300 GN=CETO_28 PE=4 SV=1	Vibrio phage Ceto	161	321	39.2	62.1	6e-35
32	TR	A0A6M9Z3C2	Tail completion protein OS=Vibrio phage Direpillow8 OX=2736264 GN=DIREPILLOW8_29 PE=4 SV=1	Vibrio phage Direpillow8	161	317	39.9	60.1	2.4e-34
33	TR	A0A7T8ENA9	Tail completion protein OS=Vibrio phage GRLPWR OX=2801533 GN=28 PE=4 SV=1	Vibrio phage GRLPWR	161	317	39.9	60.1	2.4e-34
34	TR	A0A6M9Z0Z3	Tail completion protein OS=Vibrio phage AG74 OX=2736261 GN=AG74_24 PE=4 SV=1	Vibrio phage AG74	161	317	39.9	60.1	2.4e-34
35	TR	A0A4Y6E7M4	Tail completion protein OS=Vibrio phage Brizo OX=2590896 GN=16 PE=4 SV=1	Vibrio phage Brizo	161	317	39.9	60.1	2.4e-34
36	TR	A0A2H5BGY3	Tail completion protein OS=Vibrio phage Thalassa OX=2570301 GN=THALASSA_26 PE=4 SV=1	Vibrio phage Thalassa	161	316	39.9	60.1	3.4e-34
37	TR	A0A679DNT0	Tail terminator protein OS=Vibrio phage KIT04 OX=2508207 GN=KIT04_150 PE=4 SV=1	Vibrio phage KIT04	161	313	37.5	60	9.7e-34
38	TR	A0A9E6SMX0	Tail terminator protein OS=Vibrio phage VPG01 OX=2798882 GN=VPG01_153 PE=4 SV=1	Vibrio phage VPG01	161	310	37.5	60	2.8e-33
39	TR	A0A7S5QTD6	Tail terminator protein OS=Vibrio phage VPT02 OX=2698726 GN=VPT02_153 PE=4 SV=1	Vibrio phage VPT02	161	310	37.5	60	2.8e-33
40	TR	A0A0N9BAA6	Tail terminator protein OS=Vibrio phage vB_VorS-PVo5 OX=1689660 GN=AEO54_297 PE=4 SV=1	Vibrio phage vB_VorS-PVo5	161	304	37.5	59.4	2.2e-32
41	TR	A0A385E7Q6	Tail tube terminator protein OS=Vibrio phage vB_VpS_PG07 OX=2301664 PE=4 SV=1	Vibrio phage vB_VpS_PG07	162	271	37.5	57.2	2.1e-27
42	TR	A0A411BKQ6	Tail tube terminator protein OS=Vibrio phage VspSw_1 OX=2484249 GN=VspSw1_153 PE=4 SV=1	Vibrio phage VspSw_1	162	267	36.8	57.2	8.6e-27
43	TR	A0A0B5H336	Tail completion protein OS=Vibrio phage phi 3 OX=1589298 GN=SBVP3_00135 PE=4 SV=1	Vibrio phage phi 3	161	239	35.3	55.1	1.3e-22
44	TR	A0A2D0Z3X5	Tail completion protein OS=Vibrio phage JSF10 OX=1983593 PE=4 SV=1	Vibrio phage JSF10	161	237	35.3	54.5	2.7e-22

## Sheet: ORF41 Tp901-1
ncbiblast-R20231130-135524-0704-68921067-p1m
Hit	DB	Accession	Description	Organism	Length	Score(Bits)	Identities(%)	Positives(%)	E()
1	TR	Q77K20	ORF41 OS=Lactococcus phage TP901-1 OX=35345 PE=4 SV=1	Lactococcus phage TP901-1	129	657	100	100	4.8e-87
2	TR	Q38611	Major structural protein 2 OS=Lactococcus phage Tuc2009 OX=35241 PE=4 SV=1	Lactococcus phage Tuc2009	129	652	99.2	100	2.8e-86
3	TR	A0A1L2JXQ2	Capsid and scaffold protein OS=Streptococcus phage CHPC926 OX=1913082 GN=CHPC926_0011 PE=4 SV=1	Streptococcus phage CHPC926	129	631	94.6	99.2	4.4e-83
4	TR	A0A1L2JXK9	Capsid and scaffold protein OS=Streptococcus phage CHPC577 OX=1913081 GN=CHPC577_0011 PE=4 SV=1	Streptococcus phage CHPC577	129	631	94.6	99.2	4.4e-83
5	TR	A0A3S5H1T3	Tail terminator protein OS=Streptococcus phage SW25 OX=2419645 GN=SW25_011 PE=4 SV=1	Streptococcus phage SW25	129	631	94.6	99.2	4.4e-83
6	TR	A0A191KBR0	Tail terminator protein OS=Streptococcus phage 9872 OX=1814958 GN=P9872_12 PE=4 SV=1	Streptococcus phage 9872	129	631	94.6	99.2	4.4e-83
7	TR	A0A3S5H1W1	Major tail protein OS=Streptococcus phage SW26 OX=2419646 GN=SW26_011 PE=4 SV=1	Streptococcus phage SW26	129	631	94.6	99.2	4.4e-83
8	TR	A0A191KBB8	Tail terminator protein OS=Streptococcus phage 9871 OX=1814957 GN=P9871_12 PE=4 SV=1	Streptococcus phage 9871	129	631	94.6	99.2	4.4e-83
9	TR	A0A3S5X5W8	Tail terminator protein OS=Streptococcus phage SW17 OX=2419637 GN=SW17_011 PE=4 SV=1	Streptococcus phage SW17	129	631	94.6	99.2	4.4e-83
10	TR	A0A191KBM5	Tail terminator protein OS=Streptococcus phage 9874 OX=1814960 GN=P9874_12 PE=4 SV=1	Streptococcus phage 9874	129	631	94.6	99.2	4.4e-83
11	TR	A0A649V104	Capsid and scaffolding protein OS=Lactococcus phage proPhi1 OX=2656509 PE=4 SV=1	Lactococcus phage proPhi1	129	630	94.6	97.7	6.3e-83
12	TR	B5SP36	Putative structural protein OS=Lactococcus phage P335 OX=354260 PE=4 SV=1	Lactococcus phage P335	129	629	95.3	97.7	8.9e-83
13	TR	A0A1P8BKT6	Structural protein OS=Lactococcus phage 53801 OX=1868849 GN=DS53801_38 PE=4 SV=1	Lactococcus phage 53801	129	626	95.3	96.9	2.6e-82
14	TR	A0A1P8BLW2	Structural protein OS=Lactococcus phage 98103 OX=1868856 GN=DS98103_47 PE=4 SV=1	Lactococcus phage 98103	129	626	95.3	96.9	2.6e-82
15	TR	A0A1P8BM21	Structural protein OS=Lactococcus phage 98104 OX=1868857 GN=DS98104_45 PE=4 SV=1	Lactococcus phage 98104	129	626	95.3	96.9	2.6e-82
16	TR	A0A1P8BKG2	Structural protein OS=Lactococcus phage 49801 OX=1868847 GN=DS49801_48 PE=4 SV=1	Lactococcus phage 49801	129	626	95.3	96.9	2.6e-82
17	TR	A0A977KEK0	Uncharacterized protein OS=Lactococcus phage D4351 OX=2979361 GN=D4351_013 PE=4 SV=1	Lactococcus phage D4351	129	626	94.6	97.7	2.6e-82
18	TR	A0A977KEG1	Uncharacterized protein OS=Lactococcus phage D4044 OX=2979360 GN=D4044_013 PE=4 SV=1	Lactococcus phage D4044	129	626	94.6	97.7	2.6e-82
19	TR	A0A977PN67	Phage capsid protein OS=Lactococcus phage D3906 OX=2979359 GN=D3906_016 PE=4 SV=1	Lactococcus phage D3906	129	626	95.3	96.9	2.6e-82
20	TR	Q8LTQ5	Structural protein OS=Lactococcus phage ul36 OX=114416 PE=4 SV=1	Lactococcus phage ul36	129	624	94.6	96.1	5.2e-82
21	TR	A0A1P8BLP3	Structural protein OS=Lactococcus phage 98102 OX=1868855 GN=DS98102_43 PE=4 SV=1	Lactococcus phage 98102	129	622	94.6	96.9	1e-81
22	TR	A0A1P8BKY5	Structural protein OS=Lactococcus phage 53802 OX=1868850 GN=DS53802_45 PE=4 SV=1	Lactococcus phage 53802	129	621	94.6	96.9	1.5e-81
23	TR	A0A977PLS1	Phage capsid protein OS=Lactococcus phage D6890 OX=2979363 GN=D6890_015 PE=4 SV=1	Lactococcus phage D6890	131	559	87	89.3	4.5e-72
24	TR	A0A977PMK3	Capsid and scaffold protein OS=Lactococcus phage D4840 OX=2979362 GN=D4840_015 PE=4 SV=1	Lactococcus phage D4840	131	559	87	89.3	4.5e-72
25	TR	A0A1P8BMG4	Structural protein OS=Lactococcus phage 98204 OX=1868860 GN=DS98204_46 PE=4 SV=1	Lactococcus phage 98204	131	556	86.3	88.5	1.3e-71
26	TR	A0A1P8BM84	Structural protein OS=Lactococcus phage 98202 OX=1868858 GN=DS98202_43 PE=4 SV=1	Lactococcus phage 98202	131	553	85.5	89.3	3.7e-71
27	TR	T0TNK6	Phage capsid protein OS=Lactococcus cremoris subsp. cremoris TIFN6 OX=1234876 GN=LLT6_11200 PE=4 SV=1	Lactococcus cremoris subsp. cremoris TIFN6	131	536	82.4	87.8	1.4e-68
28	TR	A0A649V1G8	Capsid and scaffold protein OS=Lactococcus phage proPhi6 OX=2656513 PE=4 SV=1	Lactococcus phage proPhi6	131	536	82.4	87.8	1.4e-68
29	TR	C9E2J9	Putative major structural protein OS=Enterococcus phage phiEf11 OX=663241 GN=PHIEF11_0014 PE=4 SV=1	Enterococcus phage phiEf11	129	505	71.1	92.2	7.2e-64
30	TR	A0A0S2MYG3	Capsid and scaffold protein OS=Enterococcus phage vB_EfaS_IME197 OX=1747326 PE=4 SV=1	Enterococcus phage vB_EfaS_IME197	129	497	70.3	91.4	1.2e-62
31	TR	S1P0Y1	Phage capsid protein OS=Enterococcus dispar ATCC 51266 OX=1139219 GN=OMK_02530 PE=4 SV=1	Enterococcus dispar ATCC 51266	129	495	69.8	87.6	2.4e-62
32	TR	A0A097BY96	Phage capsid and scaffold OS=Enterococcus phage EFC-1 OX=1486428 PE=4 SV=1	Enterococcus phage EFC-1	129	494	70.3	90.6	3.4e-62
33	TR	D7RWD4	Gp10 OS=Brochothrix phage NF5 OX=764561 PE=4 SV=1	Brochothrix phage NF5	129	479	70.5	83.7	6.6e-60
34	TR	A0A4D6B4Y6	Structural protein OS=Streptococcus phage Javan446 OX=2548172 GN=Javan446_0020 PE=4 SV=1	Streptococcus phage Javan446	129	478	69.8	84.5	9.4e-60
35	TR	A0A4D6B4U7	Structural protein OS=Streptococcus phage Javan452 OX=2548177 GN=Javan452_0049 PE=4 SV=1	Streptococcus phage Javan452	129	475	69.8	85.3	2.7e-59
36	TR	A0A4D6AHK9	Structural protein OS=Streptococcus phage Javan525 OX=2548238 GN=Javan525_0039 PE=4 SV=1	Streptococcus phage Javan525	129	471	69	84.5	1.1e-58
37	TR	A0A4D6B9G8	Structural protein OS=Streptococcus phage Javan516 OX=2548230 GN=Javan516_0018 PE=4 SV=1	Streptococcus phage Javan516	129	468	68.2	83.7	3.1e-58
38	TR	A0A4D6B999	Structural protein OS=Streptococcus phage Javan456 OX=2548179 GN=Javan456_0048 PE=4 SV=1	Streptococcus phage Javan456	129	465	67.4	83.7	9e-58
39	TR	A0A4D6ARX1	Structural protein OS=Streptococcus phage Javan166 OX=2548017 GN=Javan166_0019 PE=4 SV=1	Streptococcus phage Javan166	129	465	68.2	83.7	9e-58
40	TR	Q9A004	Phage protein OS=Streptococcus pyogenes serotype M1 OX=301447 GN=SPy_0989 PE=4 SV=1	Streptococcus pyogenes serotype M1	129	464	68.2	83.7	1.3e-57
41	TR	A0A4D6B897	Structural protein OS=Streptococcus phage Javan474 OX=2548192 GN=Javan474_0016 PE=4 SV=1	Streptococcus phage Javan474	129	464	68.2	83.7	1.3e-57
42	TR	A0A4D6AIE2	Structural protein OS=Streptococcus phage Javan489 OX=2548204 GN=Javan489_0046 PE=4 SV=1	Streptococcus phage Javan489	129	464	68.2	83.7	1.3e-57
43	TR	A0A4D5ZYC0	Structural protein OS=Streptococcus phage Javan119 OX=2547988 GN=Javan119_0023 PE=4 SV=1	Streptococcus phage Javan119	129	463	67.4	83.7	1.8e-57
44	TR	A0A4D6AWY8	Structural protein OS=Streptococcus phage Javan180 OX=2548028 GN=Javan180_0019 PE=4 SV=1	Streptococcus phage Javan180	129	461	67.4	84.5	3.6e-57
45	TR	A0A139NGC9	Phage capsid and scaffold OS=Streptococcus sp. DD10 OX=1777878 GN=STRDD10_00606 PE=4 SV=1	Streptococcus sp. DD10	128	383	57.5	73.2	2.6e-45
46	TR	A0A3L9DNS6	Phage capsid protein OS=Streptococcus hillyeri OX=2282420 GN=EAF07_05920 PE=4 SV=1	Streptococcus hillyeri	128	378	59.1	70.1	1.5e-44
47	TR	F3YBN4	Major structural protein 2 OS=Melissococcus plutonius (strain ATCC 35311 / CIP 104052 / LMG 20360 / NCIMB 702443) OX=940190 GN=MPTP_1483 PE=4 SV=1	Melissococcus plutonius (strain ATCC 35311 / CIP 104052 / LMG 20360 / NCIMB 702443)	133	325	50.4	69	2e-36
48	TR	A0A4D6AM10	Capsid and scaffold protein OS=Streptococcus phage Javan53 OX=2548242 GN=Javan53_0059 PE=4 SV=1	Streptococcus phage Javan53	128	245	40.8	56.8	2.3e-24
49	TR	A0A4D6BHH1	Capsid and scaffold protein OS=Streptococcus phage Javan636 OX=2548291 GN=Javan636_0017 PE=4 SV=1	Streptococcus phage Javan636	128	210	32.5	54.8	4.5e-19
50	TR	A0A0U5NR97	Uncharacterized protein OS=Clostridium sp. C105KSO13 OX=1776045 GN=BN3456_00287 PE=4 SV=1	Clostridium sp. C105KSO13	138	208	31.5	56.2	1.2e-18
51	TR	K9E6T0	DUF3168 domain-containing protein OS=Alloiococcus otitis ATCC 51267 OX=883081 GN=HMPREF9698_01612 PE=4 SV=1	Alloiococcus otitis ATCC 51267	131	204	33.1	53.5	3.9e-18
52	TR	A0A4D6AYV6	Capsid and scaffold protein OS=Streptococcus phage Javan226 OX=2548055 GN=Javan226_0039 PE=4 SV=1	Streptococcus phage Javan226	129	197	35.2	52.8	4.2e-17
53	TR	A0A7M2RMI9	Uncharacterized protein OS=Blautia liquoris OX=2779518 GN=INP51_06425 PE=4 SV=1	Blautia liquoris	129	196	33.1	56.7	5.9e-17
54	TR	C5RA64	Uncharacterized protein OS=Weissella paramesenteroides ATCC 33313 OX=585506 GN=HMPREF0877_0859 PE=4 SV=1	Weissella paramesenteroides ATCC 33313	131	188	34.4	54.4	9.8e-16
55	TR	A0A6M0LC37	DUF3168 domain-containing protein OS=Facklamia sp. 252 OX=2678501 GN=GL993_09260 PE=4 SV=1	Facklamia sp. 252	129	186	32	56.2	1.9e-15
56	TR	A0A4D6AM97	Capsid and scaffold protein OS=Streptococcus phage Javan85 OX=2548310 GN=Javan85_0046 PE=4 SV=1	Streptococcus phage Javan85	129	185	32	52	2.6e-15
57	TR	M5J768	DUF3168 domain-containing protein OS=Ligilactobacillus saerimneri 30a OX=1227363 GN=D271_02344 PE=4 SV=1	Ligilactobacillus saerimneri 30a	130	184	35.2	52.3	3.8e-15
58	TR	A0A0A1EN91	Uncharacterized protein OS=Lactobacillus phage LfeSau OX=1567453 GN=LfeSau_12 PE=4 SV=1	Lactobacillus phage LfeSau	131	184	33.1	56.2	3.9e-15
59	TR	A0A3S5X4M8	Capsid and scaffold protein OS=Streptococcus phage SW33 OX=2419653 GN=SW33_014 PE=4 SV=1	Streptococcus phage SW33	128	183	32.5	50.8	5.1e-15
60	TR	A0A3G8FF59	Capsid and scaffold protein OS=Streptococcus phage CHPC952 OX=2365056 GN=CHPC952_0014 PE=4 SV=1	Streptococcus phage CHPC952	128	183	31.7	51.6	5.1e-15
61	TR	A0A4D6A8E8	Capsid and scaffold protein OS=Streptococcus phage Javan227 OX=2548056 GN=Javan227_0042 PE=4 SV=1	Streptococcus phage Javan227	129	183	32.8	52	5.3e-15
62	TR	A0A7Z0LHM7	DUF3168 domain-containing protein OS=Gemella sp. GH3 OX=2749829 GN=HZY83_07375 PE=4 SV=1	Gemella sp. GH3	128	182	30.2	54	7.2e-15
63	TR	A0A3G8F6Y0	Capsid and scaffold protein OS=Streptococcus phage CHPC676 OX=2365040 GN=CHPC676_0013 PE=4 SV=1	Streptococcus phage CHPC676	135	182	31.7	51.6	8.6e-15
64	TR	A0A0K9N6X0	DUF3168 domain-containing protein OS=Dorea sp. D27 OX=658665 GN=HMPREF0980_03540 PE=4 SV=1	Dorea sp. D27	127	181	37.4	52.8	1e-14
65	TR	A0A4D6A955	Capsid and scaffold protein OS=Streptococcus phage Javan231 OX=2548058 GN=Javan231_0047 PE=4 SV=1	Streptococcus phage Javan231	129	181	32.8	52	1e-14
66	TR	K1LQR0	DUF3168 domain-containing protein OS=Facklamia hominis CCUG 36813 OX=883111 GN=HMPREF9706_00652 PE=4 SV=1	Facklamia hominis CCUG 36813	126	180	34.4	50	1.4e-14
67	TR	A0A286QRZ5	Capsid and scaffold protein OS=Streptococcus phage P7952 OX=1971437 GN=P7952_13 PE=4 SV=1	Streptococcus phage P7952	128	180	31.7	50.8	1.4e-14
68	TR	A0A3G8FAK8	Capsid and scaffold protein OS=Streptococcus phage CHPC1083 OX=2365024 GN=CHPC1083_0014 PE=4 SV=1	Streptococcus phage CHPC1083	128	176	30.2	51.6	5.7e-14
69	TR	A0A286QR24	Capsid and scaffold protein OS=Streptococcus phage P7572 OX=1971428 GN=P7572_13 PE=4 SV=1	Streptococcus phage P7572	128	176	30.2	49.2	5.7e-14
70	TR	A0A3G8FCL9	Capsid and scaffold protein OS=Streptococcus phage CHPC1008 OX=2365006 GN=CHPC1008_0014 PE=4 SV=1	Streptococcus phage CHPC1008	128	176	30.2	49.2	5.7e-14
71	TR	A0A3G8FA45	Capsid and scaffold protein OS=Streptococcus phage CHPC1057 OX=2365020 GN=CHPC1057_0014 PE=4 SV=1	Streptococcus phage CHPC1057	128	176	30.2	49.2	5.7e-14
72	TR	A0A286QRS3	Capsid and scaffold protein OS=Streptococcus phage P9853 OX=1971445 GN=P9853_13 PE=4 SV=1	Streptococcus phage P9853	128	176	30.2	49.2	5.7e-14
73	TR	A0A3S5H1F7	Capsid and scaffold protein OS=Streptococcus phage SW15 OX=2419635 GN=SW15_014 PE=4 SV=1	Streptococcus phage SW15	128	176	30.2	49.2	5.7e-14
74	TR	A0A3G8FB95	Capsid and scaffold protein OS=Streptococcus phage CHPC951 OX=2365055 GN=CHPC951_0014 PE=4 SV=1	Streptococcus phage CHPC951	128	176	30.2	51.6	5.7e-14
75	TR	A0A1G6HSB7	Uncharacterized protein OS=Shouchella lonarensis OX=1464122 GN=SAMN05421737_104122 PE=4 SV=1	Shouchella lonarensis	126	175	33.1	52	7.7e-14
76	TR	A0A3G8FEE1	Capsid and scaffold protein OS=Streptococcus phage CHPC1246 OX=2365032 GN=CHPC1246_0014 PE=4 SV=1	Streptococcus phage CHPC1246	128	175	30.2	50.8	8.1e-14
77	TR	A0A3G8FBH2	Capsid and scaffold protein OS=Streptococcus phage CHPC1230 OX=2365031 GN=CHPC1230_0014 PE=4 SV=1	Streptococcus phage CHPC1230	128	175	30.2	50.8	8.1e-14
78	TR	A0A3G8FCF5	Capsid and scaffold protein OS=Streptococcus phage CHPC1042 OX=2365016 GN=CHPC1042_0013 PE=4 SV=1	Streptococcus phage CHPC1042	128	175	31	50.8	8.1e-14
79	TR	A0A3S5H263	Capsid and scaffold protein OS=Streptococcus phage SW1151 OX=2419631 GN=SW1151_0033 PE=4 SV=1	Streptococcus phage SW1151	128	175	30.2	50.8	8.1e-14
80	TR	A0A3G8FBQ2	Capsid and scaffold protein OS=Streptococcus phage CHPC1248 OX=2365034 GN=CHPC1248_0014 PE=4 SV=1	Streptococcus phage CHPC1248	128	175	30.2	50.8	8.1e-14
81	TR	A0A286QQJ0	Capsid and scaffold protein OS=Streptococcus phage P7951 OX=1971436 GN=P7951_12 PE=4 SV=1	Streptococcus phage P7951	128	175	30.2	50.8	8.1e-14
82	TR	A0A3G8FEC1	Capsid and scaffold protein OS=Streptococcus phage CHPC1247 OX=2365033 GN=CHPC1247_0013 PE=4 SV=1	Streptococcus phage CHPC1247	128	174	30.2	50.8	1.1e-13
83	TR	B0YL65	Orf15 OS=Streptococcus phage 858 OX=2914004 PE=4 SV=1	Streptococcus phage 858	128	174	30.2	49.2	1.1e-13
84	TR	A0A3E3JYL5	DUF3168 domain-containing protein OS=Sellimonas intestinalis OX=1653434 GN=DW016_15090 PE=4 SV=1	Sellimonas intestinalis	127	173	35.2	51.6	1.6e-13
85	TR	A0A0P0HRI8	Major structural protein OS=Lactobacillus phage CL2 OX=1739608 GN=CL2_14 PE=4 SV=1	Lactobacillus phage CL2	134	173	31.5	51.5	1.9e-13
86	TR	A0A0P0IJZ9	Major structural protein OS=Lactobacillus phage iLp1308 OX=1739611 GN=iLP1308_12 PE=4 SV=1	Lactobacillus phage iLp1308	134	173	31.5	51.5	1.9e-13
87	TR	A0A6M3BEZ8	DUF3168 domain-containing protein OS=Lactobacillus phage JNU_P10 OX=2686380 PE=4 SV=1	Lactobacillus phage JNU_P10	134	172	31.3	51.1	2.6e-13
88	TR	Q037E3	Phage major structural protein OS=Lacticaseibacillus paracasei (strain ATCC 334 / BCRC 17002 / CCUG 31169 / CIP 107868 / KCTC 3260 / NRRL B-441) OX=321967 GN=LSEI_1921 PE=4 SV=1	Lacticaseibacillus paracasei (strain ATCC 334 / BCRC 17002 / CCUG 31169 / CIP 107868 / KCTC 3260 / NRRL B-441)	134	171	30.5	51.1	3.7e-13
89	TR	A0A0P0I3C8	Major structural protein OS=Lactobacillus phage iLp84 OX=1739610 GN=iLp84_13 PE=4 SV=1	Lactobacillus phage iLp84	134	171	30.5	51.1	3.7e-13
90	TR	A0A1B0Y4N2	Major structural protein OS=Lactobacillus phage PLE3 OX=1815510 GN=PLE3_13 PE=4 SV=1	Lactobacillus phage PLE3	134	171	30.5	51.1	3.7e-13
91	TR	W6LLG8	Capsid and scaffold protein OS=Streptococcus phage 20617 OX=1392231 GN=e23 PE=4 SV=1	Streptococcus phage 20617	128	170	30.2	48.4	4.5e-13
92	TR	U6E9B5	Capsid and scaffold protein OS=Streptococcus phage TP-778L OX=1385385 PE=4 SV=1	Streptococcus phage TP-778L	132	170	29.4	50	5e-13
93	TR	A0A286QN52	Capsid and scaffold protein OS=Streptococcus phage P4761 OX=1971417 GN=P4761_14 PE=4 SV=1	Streptococcus phage P4761	132	170	29.4	50.8	5e-13
94	TR	A0A0P0IQB5	Major structural protein OS=Lactobacillus phage CL1 OX=1739607 GN=CL1_13 PE=4 SV=1	Lactobacillus phage CL1	134	170	31.5	50.8	5.2e-13
95	TR	A0A3G8F889	Capsid and scaffold protein OS=Streptococcus phage CHPC931 OX=2365052 GN=CHPC931_0014 PE=4 SV=1	Streptococcus phage CHPC931	128	168	29.4	49.2	9e-13
96	TR	O80175	Gp128 OS=Streptococcus phage Sfi11 OX=2681625 PE=4 SV=1	Streptococcus phage Sfi11	128	167	29.4	50	1.3e-12
97	TR	A0A3G8F823	Capsid and scaffold protein OS=Streptococcus phage CHPC929 OX=2365050 GN=CHPC929_0012 PE=4 SV=1	Streptococcus phage CHPC929	128	167	29.4	50	1.3e-12
98	TR	L0P519	Capsid and scaffold protein OS=Streptococcus phage TP-J34 OX=73422 PE=4 SV=1	Streptococcus phage TP-J34	128	167	29.4	50	1.3e-12
99	TR	V7HYN9	DUF3168 domain-containing protein OS=Ligilactobacillus equi DPC 6820 OX=1392007 GN=LEQ_0540 PE=4 SV=1	Ligilactobacillus equi DPC 6820	130	162	29.1	50.4	7.4e-12
100	TR	R5BX35	DUF3168 domain-containing protein OS=Blautia hydrogenotrophica CAG:147 OX=1263061 GN=BN499_02103 PE=4 SV=1	Blautia hydrogenotrophica CAG:147	127	157	30.9	51.2	3.9e-11
101	TR	R9N6M3	DUF3168 domain-containing protein OS=Dorea sp. 5-2 OX=1235798 GN=C817_03472 PE=4 SV=1	Dorea sp. 5-2	127	154	35.2	49.2	1.1e-10
102	TR	A0A0R1U2R8	Phage protein OS=Ligilactobacillus apodemi DSM 16634 = JCM 16172 OX=1423724 GN=FC32_GL001266 PE=4 SV=1	Ligilactobacillus apodemi DSM 16634 = JCM 16172	125	151	28.9	49.6	2.9e-10
103	TR	A0A0R1U0E6	Uncharacterized protein OS=Ligilactobacillus apodemi DSM 16634 = JCM 16172 OX=1423724 GN=FC32_GL000513 PE=4 SV=1	Ligilactobacillus apodemi DSM 16634 = JCM 16172	130	149	34.6	52.8	6.4e-10
104	TR	A0A917PPG3	DUF3168 domain-containing protein OS=Lentibacillus kapialis OX=340214 GN=GCM10007063_05560 PE=4 SV=1	Lentibacillus kapialis	127	147	32	49.6	1.2e-09
105	TR	A0A0R1UUX1	Uncharacterized protein OS=Limosilactobacillus equigenerosi DSM 18793 = JCM 14505 OX=1423742 GN=FC21_GL000648 PE=4 SV=1	Limosilactobacillus equigenerosi DSM 18793 = JCM 14505	129	147	27.8	53.2	1.2e-09
106	TR	A0A1M6RGH5	DUF3168 domain-containing protein OS=Hespellia stercorisuis DSM 15480 OX=1121950 GN=SAMN02745243_02691 PE=4 SV=1	Hespellia stercorisuis DSM 15480	127	144	31.7	51.2	3.3e-09
107	TR	A0A1Q9JQ36	DUF3168 domain-containing protein OS=Anaerostipes sp. 494a OX=1261636 GN=BHF70_00795 PE=4 SV=1	Anaerostipes sp. 494a	131	144	34.2	50.4	3.6e-09
108	TR	B9EBM5	DUF3168 domain-containing protein OS=Macrococcus caseolyticus (strain JCSC5402) OX=458233 GN=MCCL_0929 PE=4 SV=1	Macrococcus caseolyticus (strain JCSC5402)	127	142	28.9	50	6.6e-09
109	TR	A0A0D4CJ16	Phage major structural protein OS=Limosilactobacillus mucosae LM1 OX=1130798 GN=LBLM1_03020 PE=4 SV=1	Limosilactobacillus mucosae LM1	130	142	26.2	50	7e-09
110	TR	A0A347WIK0	DUF3168 domain-containing protein OS=Suicoccus acidiformans OX=2036206 GN=CL176_02080 PE=4 SV=1	Suicoccus acidiformans	127	141	32.3	52.4	9.2e-09
111	TR	A0A6M3BEP4	Minor capsid protein OS=Lactobacillus phage JNU_P11 OX=2686381 PE=4 SV=1	Lactobacillus phage JNU_P11	129	136	29.8	52.1	5.3e-08
112	TR	A0A917Y427	DUF3168 domain-containing protein OS=Oceanobacillus indicireducens OX=1004261 GN=GCM10007971_31970 PE=4 SV=1	Oceanobacillus indicireducens	132	135	27.9	48.1	7.9e-08
113	TR	A0A4Q1B565	DUF3168 domain-containing protein OS=Macrococcus sp. DPC7161 OX=2507060 GN=ER639_01910 PE=4 SV=1	Macrococcus sp. DPC7161	127	134	28.6	50.8	1e-07
114	TR	A0A391P5F6	DUF3168 domain-containing protein OS=Mediterraneibacter butyricigenes OX=2316025 GN=KGMB01110_04440 PE=4 SV=1	Mediterraneibacter butyricigenes	131	134	31.1	51.6	1.1e-07
115	TR	G5K5M8	Phage protein OS=Streptococcus ictaluri 707-05 OX=764299 GN=STRIC_2144 PE=4 SV=1	Streptococcus ictaluri 707-05	128	133	29	52.4	1.4e-07
116	TR	A0A3N0HYS4	DUF3168 domain-containing protein OS=Absicoccus porci OX=2486576 GN=EDX97_09585 PE=4 SV=1	Absicoccus porci	136	133	35.1	55.9	1.7e-07
117	TR	A0A6G7WEE9	DUF3168 domain-containing protein OS=Jeotgalibaca porci OX=1868793 GN=G7058_00225 PE=4 SV=1	Jeotgalibaca porci	126	131	29.1	52.8	2.7e-07
118	TR	A0A374AP73	DUF3168 domain-containing protein OS=Firmicutes bacterium AF12-30 OX=2292884 GN=DWV72_07320 PE=4 SV=1	Firmicutes bacterium AF12-30	131	127	31.6	47.9	1.2e-06
119	TR	Q835T8	Structural protein, putative OS=Enterococcus faecalis (strain ATCC 700802 / V583) OX=226185 GN=EF_1284 PE=4 SV=1	Enterococcus faecalis (strain ATCC 700802 / V583)	130	125	26.2	51.4	2.2e-06
120	TR	A0A1J6WS46	DUF3168 domain-containing protein OS=Rossellomorea aquimaris OX=189382 GN=BHE18_08365 PE=4 SV=1	Rossellomorea aquimaris	129	123	30.3	48.5	4.3e-06
121	TR	A0A069D0X9	Uncharacterized protein OS=Weissella oryzae (strain DSM 25784 / JCM 18191 / LMG 30913 / SG25) OX=1329250 GN=WOSG25_061360 PE=4 SV=1	Weissella oryzae (strain DSM 25784 / JCM 18191 / LMG 30913 / SG25)	128	122	25.4	50.8	5.9e-06
122	TR	L5N9A6	Phage protein OS=Halobacillus sp. BAB-2008 OX=1246484 GN=D479_07012 PE=4 SV=1	Halobacillus sp. BAB-2008	129	122	30.1	48	6.1e-06
123	TR	A0A0A5G4K5	Uncharacterized protein OS=Pontibacillus litoralis JSM 072002 OX=1385512 GN=N784_13015 PE=4 SV=1	Pontibacillus litoralis JSM 072002	129	121	30.1	45.5	8.5e-06

## Sheet: gp11 HK97
ncbiblast-R20231130-135556-0358-82128478-p1m
Hit	DB	Accession	Description	Organism	Length	Score(Bits)	Identities(%)	Positives(%)	E()
1	TR	Q9MCS8	Gp11 OS=Enterobacteria phage HK97 OX=2681617 GN=11 PE=4 SV=1	Enterobacteria phage HK97	115	586	100	100	1.1e-76
2	TR	K7P6L8	DUF3168 domain-containing protein OS=Escherichia phage HK544 OX=432201 GN=HK544_009 PE=4 SV=1	Escherichia phage HK544	115	586	100	100	1.1e-76
3	TR	K7P7D6	DUF3168 domain-containing protein OS=Escherichia phage HK633 OX=1147147 GN=HK633_009 PE=4 SV=1	Escherichia phage HK633	115	586	100	100	1.1e-76
4	TR	K7PKF9	DUF3168 domain-containing protein OS=Escherichia phage mEpX1 OX=1147153 GN=mEpX1_009 PE=4 SV=1	Escherichia phage mEpX1	115	586	100	100	1.1e-76
5	TR	G8C7J0	DUF3168 domain-containing protein OS=Escherichia phage HK75 OX=906668 GN=HK75_09 PE=4 SV=1	Escherichia phage HK75	115	586	100	100	1.1e-76
6	TR	K7P7L4	DUF3168 domain-containing protein OS=Escherichia phage HK446 OX=1147145 GN=HK446_009 PE=4 SV=1	Escherichia phage HK446	115	586	100	100	1.1e-76
7	TR	A0A6B9WEA1	DUF3168 domain-containing protein OS=Enterobacter phage LAU1 OX=2690212 PE=4 SV=1	Enterobacter phage LAU1	115	576	97.4	98.3	3.8e-75
8	TR	K7P7Q0	DUF3168 domain-containing protein OS=Escherichia phage HK106 OX=432198 GN=HK106_009 PE=4 SV=1	Escherichia phage HK106	115	555	93.9	96.5	6.1e-72
9	TR	K7PM93	DUF3168 domain-containing protein OS=Escherichia phage mEp234 OX=1147157 GN=mEp234_009 PE=4 SV=1	Escherichia phage mEp234	115	555	93.9	96.5	6.1e-72
10	TR	A0A2Z5H132	DUF3168 domain-containing protein OS=Aeromonas phage AsXd-1 OX=2182324 PE=4 SV=1	Aeromonas phage AsXd-1	115	551	92.2	96.5	2.5e-71
11	TR	A0A220NRP0	DUF3168 domain-containing protein OS=Escherichia phage ECP1 OX=2015807 GN=ECP1_034 PE=4 SV=1	Escherichia phage ECP1	115	428	69.3	86	1.4e-52
12	TR	K7P7Q9	DUF3168 domain-containing protein OS=Escherichia phage HK542 OX=432200 GN=HK542_009 PE=4 SV=1	Escherichia phage HK542	115	427	69.3	86	2e-52
13	TR	K7PKL6	DUF3168 domain-containing protein OS=Enterobacteria phage mEp390 OX=1147158 GN=mEp390_009 PE=4 SV=1	Enterobacteria phage mEp390	115	426	69.3	86.8	2.9e-52
14	TR	A0A653FT69	Tc1 tail completion protein OS=Escherichia phage Fraca OX=2562643 PE=4 SV=1	Escherichia phage Fraca	115	424	69.3	86	5.8e-52
15	TR	F1C578	Putative minor tail protein OS=Cronobacter phage ENT39118 OX=984175 PE=4 SV=1	Cronobacter phage ENT39118	115	422	68.4	85.1	1.2e-51
16	TR	A0A482MF79	DUF3168 domain-containing protein OS=Klebsiella phage ST13-OXA48phi12.4 OX=2510467 PE=4 SV=1	Klebsiella phage ST13-OXA48phi12.4	115	342	59.3	76.1	1.8e-39
17	TR	A0A482J9A8	DUF3168 domain-containing protein OS=Klebsiella phage ST899-OXA48phi17.2 OX=2510459 PE=4 SV=1	Klebsiella phage ST899-OXA48phi17.2	115	338	60.2	75.2	7.2e-39
18	TR	A0A482J9X1	Portal protein OS=Klebsiella phage ST147-VIM1phi7.2 OX=2555912 PE=4 SV=1	Klebsiella phage ST147-VIM1phi7.2	115	333	60.2	73.5	4.2e-38
19	TR	A0A482MET5	DUF3168 domain-containing protein OS=Klebsiella phage ST101-KPC2phi6.3 OX=2510475 PE=4 SV=1	Klebsiella phage ST101-KPC2phi6.3	115	332	58.4	75.2	5.9e-38
20	TR	A0A482J552	DUF3168 domain-containing protein OS=Klebsiella phage ST13-OXA48phi12.2 OX=2510465 PE=4 SV=1	Klebsiella phage ST13-OXA48phi12.2	115	332	58.4	75.2	5.9e-38
21	TR	A0A0H2Z0I3	Phage-related protein OS=Escherichia coli O1:K1 / APEC OX=405955 GN=APECO1_1018 PE=4 SV=1	Escherichia coli O1:K1 / APEC	114	312	52.2	76.1	6.3e-35
22	TR	A0A9E7E2V4	Tail completion protein OS=Escherichia phage vB_EcoS-689R5 OX=2946115 PE=4 SV=1	Escherichia phage vB_EcoS-689R5	114	312	52.2	76.1	6.3e-35
23	TR	A0A1B5FP84	DUF3168 domain-containing protein OS=Escherichia phage phi467 OX=1774508 PE=4 SV=1	Escherichia phage phi467	114	312	52.2	76.1	6.3e-35
24	TR	A0A9E7E240	Structural component OS=Escherichia phage vB_EcoM-606R7 OX=2946082 PE=4 SV=1	Escherichia phage vB_EcoM-606R7	114	312	52.2	76.1	6.3e-35
25	TR	A0A9E7E320	Structural component OS=Escherichia phage vB_EcoS-611R1 OX=2946108 PE=4 SV=1	Escherichia phage vB_EcoS-611R1	114	312	52.2	76.1	6.3e-35
26	TR	A0A653FUD2	Tc1 tail completion protein OS=Escherichia phage Evi OX=2562642 PE=4 SV=1	Escherichia phage Evi	114	312	52.2	76.1	6.3e-35
27	TR	A0A9E7E3N2	Tail completion protein OS=Escherichia phage vB_EcoS-716R1 OX=2946118 PE=4 SV=1	Escherichia phage vB_EcoS-716R1	114	310	52.2	76.1	1.3e-34
28	TR	A0A4Z0L295	DUF3168 domain-containing protein (Fragment) OS=Salmonella enterica subsp. enterica serovar Poona OX=436295 GN=C9F07_24155 PE=4 SV=1	Salmonella enterica subsp. enterica serovar Poona	70	289	72.9	91.4	5.6e-32
29	TR	A0A8J7GZQ2	DUF3168 domain-containing protein OS=Candidatus Symbiopectobacterium sp. Dall1.0 OX=2794577 GN=EKE20_15815 PE=4 SV=1	Candidatus Symbiopectobacterium sp. Dall1.0	115	291	44.6	70.5	1e-31
30	TR	B2TWN0	Gp11 OS=Shigella boydii serotype 18 (strain CDC 3083-94 / BS512) OX=344609 GN=SbBS512_E0930 PE=4 SV=1	Shigella boydii serotype 18 (strain CDC 3083-94 / BS512)	114	285	50	71.9	8.1e-31
31	TR	J7TVB0	DUF3168 domain-containing protein OS=Morganella morganii subsp. morganii KT OX=1124991 GN=MU9_2658 PE=4 SV=1	Morganella morganii subsp. morganii KT	111	284	46.9	71.7	1e-30
32	TR	A0A1W6JP05	DUF3168 domain-containing protein OS=Morganella phage IME1369_02 OX=1965488 PE=4 SV=1	Morganella phage IME1369_02	111	284	47.8	71.7	1e-30
33	TR	A0A7R7D0I4	Phage minor tail protein OS=Stx2a-converting phage Stx2_499 OX=2751377 PE=4 SV=1	Stx2a-converting phage Stx2_499	114	284	49.1	71.1	1.1e-30
34	TR	A0A7U3LQE6	Phage minor tail protein OS=Stx2a-converting phage Stx2_14744 OX=2751373 PE=4 SV=1	Stx2a-converting phage Stx2_14744	114	284	49.1	71.1	1.1e-30
35	TR	Q7DBL8	Phage minor tail protein OS=Escherichia coli O157:H7 OX=83334 GN=ECs_1979 PE=4 SV=1	Escherichia coli O157:H7	114	283	49.1	71.1	1.6e-30
36	TR	A0A7R7D203	Phage minor tail protein OS=Enterobacteria phage PPompW_EH2246 OX=2751389 PE=4 SV=1	Enterobacteria phage PPompW_EH2246	114	283	49.1	71.1	1.6e-30
37	TR	A0A7R7D158	Phage minor tail protein OS=Stx2a-converting phage Stx2_EH2201 OX=2751382 PE=4 SV=1	Stx2a-converting phage Stx2_EH2201	114	283	49.1	71.1	1.6e-30
38	TR	A0A7R7D2L2	Phage minor tail protein OS=Stx2a-converting phage Stx2_12E129_PPompW OX=2751394 PE=4 SV=1	Stx2a-converting phage Stx2_12E129_PPompW	114	283	49.1	71.1	1.6e-30
39	TR	A0A7G9V406	DUF3168 domain-containing protein OS=Serratia phage vB_SspS_OS31 OX=2769335 GN=phiOS31_p44 PE=4 SV=1	Serratia phage vB_SspS_OS31	115	282	46	67.3	2.4e-30
40	TR	B7UR46	Predicted minor tail protein OS=Escherichia coli O127:H6 (strain E2348/69 / EPEC) OX=574521 GN=E2348C_1428 PE=4 SV=1	Escherichia coli O127:H6 (strain E2348/69 / EPEC)	114	281	49.1	71.1	3.3e-30
41	TR	Q7DAS4	Phage minor tail protein OS=Escherichia coli O157:H7 OX=83334 GN=ECs_1548 PE=4 SV=1	Escherichia coli O157:H7	114	281	49.1	71.1	3.3e-30
42	TR	Q6H9U1	Putative structural component OS=Enterobacteria phage BP-4795 OX=196242 PE=4 SV=1	Enterobacteria phage BP-4795	114	281	49.1	71.1	3.3e-30
43	TR	A0A9E7E3A2	Structural component OS=Escherichia phage vB_EcoS-569R3 OX=2946103 PE=4 SV=1	Escherichia phage vB_EcoS-569R3	114	281	49.1	71.1	3.3e-30
44	TR	A0A7R7D2N2	Phage minor tail protein OS=Stx2a-converting phage Stx2_EH1846 OX=2751393 PE=4 SV=1	Stx2a-converting phage Stx2_EH1846	114	281	49.1	71.1	3.3e-30
45	TR	B6DZA5	Putative prophage structural protein OS=Enterobacteria phage YYZ-2008 OX=564886 PE=4 SV=1	Enterobacteria phage YYZ-2008	114	281	49.1	71.1	3.3e-30
46	TR	A0A7R7HKA9	Phage minor tail protein OS=Enterobacteria phage PPyecE_EH1910 OX=2751388 PE=4 SV=1	Enterobacteria phage PPyecE_EH1910	114	281	49.1	71.1	3.3e-30
47	TR	H6WZL7	Putative prophage stuctural protein OS=Escherichia phage JLK-2012 OX=1147722 GN=PP_62 PE=4 SV=1	Escherichia phage JLK-2012	114	281	49.1	71.1	3.3e-30
48	TR	A0A7R7D1D9	Phage minor tail protein OS=Stx1a-converting phage Stx1_EH1995 OX=2751384 PE=4 SV=1	Stx1a-converting phage Stx1_EH1995	114	281	49.1	71.1	3.3e-30
49	TR	B6ETF3	DUF3168 domain-containing protein OS=Enterobacteria phage 2851 OX=254397 GN=EP2851_58 PE=4 SV=1	Enterobacteria phage 2851	114	281	49.1	71.1	3.3e-30
50	TR	A0A7G3RZB1	Putative structural protein OS=Escherichia phage Lys8385Vzw OX=2724332 GN=Lys8385Vzw_10 PE=4 SV=1	Escherichia phage Lys8385Vzw	114	281	49.1	71.1	3.3e-30
51	TR	A0A7R7D1L5	Phage minor tail protein OS=Stx1a-converting phage Stx1_EH1992 OX=2751386 PE=4 SV=1	Stx1a-converting phage Stx1_EH1992	114	281	49.1	71.1	3.3e-30
52	TR	A0A7R7D241	Phage minor tail protein OS=Stx2a-converting phage Stx2_EH2246 OX=2751390 PE=4 SV=1	Stx2a-converting phage Stx2_EH2246	114	281	49.1	71.1	3.3e-30
53	TR	A0A7R7D0Q8	Phage minor tail protein OS=Stx1a-converting phage Stx1_499 OX=2751378 PE=4 SV=1	Stx1a-converting phage Stx1_499	114	281	49.1	71.1	3.3e-30
54	TR	A0A0P0ZDJ0	DUF3168 domain-containing protein OS=Stx2-converting phage Stx2a_WGPS2 OX=1226260 PE=4 SV=1	Stx2-converting phage Stx2a_WGPS2	114	279	49.1	71.1	6.6e-30
55	TR	A0A083ZZM5	DUF3168 domain-containing protein OS=Serratia sp. DD3 OX=1410619 GN=SRDD_27510 PE=4 SV=1	Serratia sp. DD3	115	261	43.4	64.6	3.7e-27
56	TR	A0A1P8DTJ3	DUF3168 domain-containing protein OS=Proteus phage vB_PvuS_Pm34 OX=1933093 GN=Pm34_61 PE=4 SV=1	Proteus phage vB_PvuS_Pm34	111	250	46.9	68.1	1.5e-25
57	TR	A7MLQ5	DUF3168 domain-containing protein OS=Cronobacter sakazakii (strain ATCC BAA-894) OX=290339 GN=ESA_01033 PE=4 SV=1	Cronobacter sakazakii (strain ATCC BAA-894)	109	242	44.2	65.5	2.4e-24
58	TR	A0A1B7K1W2	Phage protein OS=Providencia heimbachae ATCC 35613 OX=1354272 GN=M998_0665 PE=4 SV=1	Providencia heimbachae ATCC 35613	111	232	41.6	63.7	8.2e-23
59	TR	A0A0G3CQX9	DUF3168 domain-containing protein OS=Pragia fontium OX=82985 GN=QQ39_05205 PE=4 SV=1	Pragia fontium	109	197	39.8	58.4	1.5e-17
60	TR	A0A1B9N5U0	DUF3168 domain-containing protein OS=Gilliamella apicola OX=1196095 GN=A9G43_03995 PE=4 SV=1	Gilliamella apicola	108	165	33.6	54	1e-12
61	TR	E0SK76	Putative structure Structural component (Phage or Prophage Related) OS=Dickeya dadantii (strain 3937) OX=198628 GN=Dda3937_03733 PE=4 SV=1	Dickeya dadantii (strain 3937)	103	149	30.4	55.9	2.2e-10
62	TR	E0SC87	Putative structure Structural component (Phage or Prophage Related) OS=Dickeya dadantii (strain 3937) OX=198628 GN=Dda3937_03166 PE=4 SV=1	Dickeya dadantii (strain 3937)	187	145	30.1	53.1	4.6e-09
63	TR	A0A495RHK7	Uncharacterized protein DUF3168 OS=Orbus hercynius OX=593135 GN=DES39_0115 PE=4 SV=1	Orbus hercynius	107	122	27.4	47.8	2.7e-06
64	TR	A0A315B212	DUF3168 domain-containing protein OS=Limnohabitans sp. MMS-10A-192 OX=1835769 GN=B9Z43_16550 PE=4 SV=1	Limnohabitans sp. MMS-10A-192	112	120	28.4	52.6	5.8e-06
65	TR	A0A0R6PI44	Tail protein OS=Moraxella phage Mcat13 OX=1647528 PE=4 SV=1	Moraxella phage Mcat13	115	120	29.6	51.9	6.2e-06
66	TR	A0A0R6PIH1	Tail protein OS=Moraxella phage Mcat17 OX=1647532 PE=4 SV=1	Moraxella phage Mcat17	115	120	29.6	51.9	6.2e-06
67	TR	A0A0R6PEH4	Tail protein OS=Moraxella phage Mcat23 OX=1647539 PE=4 SV=1	Moraxella phage Mcat23	115	120	29.6	51.9	6.2e-06
68	TR	A0A0R6PI72	Tail protein OS=Moraxella phage Mcat15 OX=1647530 PE=4 SV=1	Moraxella phage Mcat15	115	120	29.6	51.9	6.2e-06

## Sheet: gpR P2
ncbiblast-R20231130-135622-0229-34947673-p1m
Hit	DB	Accession	Description	Organism	Length	Score(Bits)	Identities(%)	Positives(%)	E()
1	SP	P36933	Tail completion protein R OS=Escherichia phage P2 OX=2905681 GN=R PE=4 SV=1	Escherichia phage P2	155	791	100	100	1.2e-106
2	TR	A0A653FS79	Phage Tc1 tail completion protein OS=Peduovirus P24A7b OX=2844219 PE=4 SV=1	Peduovirus P24A7b	155	786	99.4	99.4	7.1e-106
3	TR	A0A653FS32	Phage Tc1 tail completion protein OS=Peduovirus P24E6b OX=2844222 PE=4 SV=1	Peduovirus P24E6b	155	786	99.4	99.4	7.1e-106
4	TR	A0A5P1MAT2	Putative phage tail protein OS=Bacteriophage R18C OX=2592161 PE=4 SV=1	Bacteriophage R18C	155	782	98.7	99.4	2.9e-105
5	TR	A0A0F7LA33	Tail protein OS=Escherichia phage pro483 OX=1649240 GN=pro483_25 PE=4 SV=1	Escherichia phage pro483	155	776	98.1	98.1	2.4e-104
6	TR	B7MEB6	Tail completion protein R (GpR) OS=Escherichia coli O45:K1 (strain S88 / ExPEC) OX=585035 GN=ECS88_2203 PE=4 SV=1	Escherichia coli O45:K1 (strain S88 / ExPEC)	155	773	97.4	98.7	6.8e-104
7	TR	A0A7D3QMG1	Phage tail protein OS=Yersinia phage vB_YpM_22 OX=2736197 GN=vBYpM22_00016 PE=4 SV=1	Yersinia phage vB_YpM_22	155	773	97.4	98.7	6.8e-104
8	TR	A0A9E7LPS2	Tail protein OS=Escherichia phage S164 OX=2939122 PE=4 SV=1	Escherichia phage S164	155	773	97.4	99.4	6.8e-104
9	TR	A0A653FRX7	Phage Tc1 tail completion protein OS=Peduovirus P22H1 OX=2844217 PE=4 SV=1	Peduovirus P22H1	155	772	97.4	98.1	9.7e-104
10	TR	A0A5P1M2K9	Phage tail protein OS=Escherichia phage vB_EcoM-12474IV OX=2576485 GN=PBINGOGM_00032 PE=4 SV=1	Escherichia phage vB_EcoM-12474IV	155	770	97.4	97.4	2e-103
11	TR	A0A5P1M3H4	Phage tail protein OS=Escherichia phage vB_EcoM-12474II OX=2576483 GN=LLFFHNDI_00032 PE=4 SV=1	Escherichia phage vB_EcoM-12474II	155	770	97.4	97.4	2e-103
12	TR	A0A7D3UIQ8	Phage tail protein OS=Yersinia phage vB_YpM_46 OX=2736200 GN=vBYpM46_00013 PE=4 SV=1	Yersinia phage vB_YpM_46	155	768	97.4	97.4	4e-103
13	TR	A0A653FS46	Phage Tc1 tail completion protein OS=Peduovirus P24B2 OX=2844220 PE=4 SV=1	Peduovirus P24B2	155	767	96.8	98.1	5.6e-103
14	TR	A0A0H2YX96	Tail protein OS=Escherichia coli O1:K1 / APEC OX=405955 GN=APECO1_4476 PE=4 SV=1	Escherichia coli O1:K1 / APEC	155	763	96.8	98.1	2.3e-102
15	TR	M1T2Q6	Phage tail protein OS=Escherichia phage P2 OX=2681594 PE=4 SV=1	Escherichia phage P2	155	757	95.5	97.4	1.9e-101
16	TR	A0A1L4BLZ1	P2 phage tail completion protein R (GpR) OS=Salmonella phage STYP1 OX=2939039 PE=4 SV=1	Salmonella phage STYP1	155	755	95.5	97.4	3.8e-101
17	TR	A0A7D3UX38	Phage tail protein OS=Yersinia phage vB_YpM_50 OX=2736202 GN=vBYpM50_00016 PE=4 SV=1	Yersinia phage vB_YpM_50	155	749	94.8	96.8	3.1e-100
18	TR	A0A0F7LDF5	Tail protein OS=Escherichia phage pro147 OX=1649239 GN=pro147_17 PE=4 SV=1	Escherichia phage pro147	155	747	95.5	97.4	6.3e-100
19	TR	A0A7H0ENQ8	Phage tail protein OS=Klebsiella variicola OX=244366 GN=IAP99_03345 PE=4 SV=1	Klebsiella variicola	155	656	79.4	90.3	4.7e-86
20	TR	A0A1I6E809	P2 phage tail completion protein R (GpR) OS=Enterobacter sp. kpr-6 OX=1761782 GN=SAMN04487773_3254 PE=4 SV=1	Enterobacter sp. kpr-6	155	641	79.4	87.7	9.1e-84
21	TR	A0A1C4DMM3	p2 phage tail completion protein R (GpR) OS=Kosakonia oryzendophytica OX=1005665 GN=GA0061071_11357 PE=4 SV=1	Kosakonia oryzendophytica	155	629	76.1	88.4	6.1e-82
22	TR	A0A0H3GWZ5	Prophage, tail completion protein OS=Klebsiella pneumoniae subsp. pneumoniae (strain HS11286) OX=1125630 GN=KPHS_40280 PE=4 SV=1	Klebsiella pneumoniae subsp. pneumoniae (strain HS11286)	155	627	74.8	89	1.2e-81
23	TR	A0A378AFC2	Putative prophage, tail completion protein OS=Klebsiella pneumoniae subsp. ozaenae OX=574 GN=NCTC5050_02263 PE=4 SV=1	Klebsiella pneumoniae subsp. ozaenae	155	622	74.8	88.4	7.2e-81
24	TR	A0A482MF75	Tail protein OS=Klebsiella phage ST147-VIM1phi7.1 OX=2510480 PE=4 SV=1	Klebsiella phage ST147-VIM1phi7.1	155	614	74.2	88.4	1.2e-79
25	TR	A0A097QXB1	Tail fiber protein OS=Hafnia alvei FB1 OX=1453496 GN=AT03_01035 PE=4 SV=1	Hafnia alvei FB1	155	588	71.6	84.5	1.1e-75
26	TR	A0A097R2M8	Tail fiber protein OS=Hafnia alvei FB1 OX=1453496 GN=AT03_11640 PE=4 SV=1	Hafnia alvei FB1	155	587	71.6	84.5	1.5e-75
27	TR	A0A085GA09	Phage tail protein OS=Buttiauxella agrestis ATCC 33320 OX=1006004 GN=GBAG_2665 PE=4 SV=1	Buttiauxella agrestis ATCC 33320	155	587	72.3	85.2	1.5e-75
28	TR	R0M4N7	Tail completion protein R OS=Nosema bombycis (strain CQ1 / CVCC 102059) OX=578461 GN=VPR PE=4 SV=1	Nosema bombycis (strain CQ1 / CVCC 102059)	156	587	72.9	85.8	1.6e-75
29	TR	A0A218M4K6	Tail protein OS=Erwinia phage EtG OX=2014586 GN=EtG_14 PE=4 SV=1	Erwinia phage EtG	155	580	72.9	81.9	1.8e-74
30	TR	A0A0M5M1G1	Tail protein OS=Salmonella phage SEN1 OX=1647455 GN=SEN1_13 PE=4 SV=1	Salmonella phage SEN1	155	575	72.3	81.3	1e-73
31	TR	A0A5C0CGK8	Tail protein OS=Salmonella phage SI22 OX=2592209 PE=4 SV=1	Salmonella phage SI22	155	575	72.3	81.3	1e-73
32	TR	S4TTA5	Phage tail protein OS=Salmonella phage FSLSP004 OX=1173769 GN=SP004_00060 PE=4 SV=1	Salmonella phage FSLSP004	158	575	72.3	81.3	1.1e-73
33	TR	A0A9E7SSD9	Tail protein OS=Salmonella phage vB_Sal_PHB48 OX=2961709 PE=4 SV=1	Salmonella phage vB_Sal_PHB48	155	569	72.3	80.6	8.5e-73
34	TR	O80312	N protein OS=Escherichia phage 186 OX=29252 GN=N PE=4 SV=1	Escherichia phage 186	155	541	69	78.7	1.6e-68
35	TR	H2IRI3	p2 phage tail completion protein R (GpR) OS=Rahnella aquatilis (strain ATCC 33071 / DSM 4594 / JCM 1683 / NBRC 105701 / NCIMB 13365 / CIP 78.65) OX=745277 GN=Rahaq2_1541 PE=4 SV=1	Rahnella aquatilis (strain ATCC 33071 / DSM 4594 / JCM 1683 / NBRC 105701 / NCIMB 13365 / CIP 78.65)	155	516	62.6	80	1e-64
36	TR	A0A376DM10	P2 phage tail completion protein R (GpR) OS=Edwardsiella hoshinae OX=93378 GN=NCTC12121_03005 PE=4 SV=1	Edwardsiella hoshinae	153	513	63.9	78.7	2.7e-64
37	TR	A0A8J7GVN4	Phage tail protein OS=Candidatus Symbiopectobacterium sp. PLON1 OX=2794575 GN=EKD82_15645 PE=4 SV=1	Candidatus Symbiopectobacterium sp. PLON1	151	508	65.8	78.1	1.4e-63
38	TR	A0A2N5EJA5	Phage tail protein OS=Chimaeribacter arupi OX=2060066 GN=CYR34_17645 PE=4 SV=1	Chimaeribacter arupi	155	484	59.5	77.1	7.4e-60
39	TR	A0A0U5GMK3	Tail completion protein R OS=Duffyella gerundensis OX=1619313 GN=R PE=4 SV=1	Duffyella gerundensis	155	483	60.1	77.8	1e-59
40	TR	F1BUP9	Phage tail completion protein OS=Erwinia phage ENT90 OX=947843 PE=4 SV=1	Erwinia phage ENT90	155	477	59.9	77.6	8.5e-59
41	TR	A0A4R1NAL9	Tail completion protein R (GpR) OS=Sodalis ligni OX=2697027 GN=EZJ58_1788 PE=4 SV=1	Sodalis ligni	155	471	56.8	75.5	7e-58
42	TR	A0A1S8CKY9	Phage tail protein OS=Serratia oryzae OX=2034155 GN=BMI79_11340 PE=4 SV=1	Serratia oryzae	153	468	60.5	80.3	1.9e-57
43	TR	U3TZN1	Tail completion protein R OS=Plautia stali symbiont OX=891974 GN=r1 PE=4 SV=1	Plautia stali symbiont	155	458	55.9	77	6.6e-56
44	TR	A0A427KC08	Phage tail protein OS=Erwinia sp. 198 OX=2022746 GN=EGK14_04520 PE=4 SV=1	Erwinia sp. 198	155	457	58.3	75.5	9.4e-56
45	TR	A0A1C4DJD4	p2 phage tail completion protein R (GpR) OS=Kosakonia oryzendophytica OX=1005665 GN=GA0061071_112139 PE=4 SV=1	Kosakonia oryzendophytica	155	457	56.2	77.1	9.4e-56
46	TR	A0A0Q4MVN3	Phage tail protein OS=Erwinia sp. Leaf53 OX=1736225 GN=ASF13_04165 PE=4 SV=1	Erwinia sp. Leaf53	153	451	57.6	76.2	7.2e-55
47	TR	A0A1E7YYI0	P2 phage tail completion R family protein OS=Candidatus Erwinia dacicola OX=252393 GN=ACZ87_00304 PE=4 SV=1	Candidatus Erwinia dacicola	155	449	55.9	75.7	1.5e-54
48	TR	A0A807LDJ8	Phage tail protein OS=Kosakonia cowanii JCM 10956 = DSM 18146 OX=1300165 GN=BWI95_04405 PE=4 SV=1	Kosakonia cowanii JCM 10956 = DSM 18146	155	446	57.5	74.5	4.4e-54
49	TR	E3G777	P2 phage tail completion protein R, GpR OS=Enterobacter lignolyticus (strain SCF1) OX=701347 GN=Entcl_1134 PE=4 SV=1	Enterobacter lignolyticus (strain SCF1)	155	441	57.4	71	2.5e-53
50	TR	A0A2U8I5I8	Phage tail protein OS=Candidatus Fukatsuia symbiotica OX=1878942 GN=CCS41_01540 PE=4 SV=1	Candidatus Fukatsuia symbiotica	155	411	54.8	67.7	9.2e-49
51	TR	D4GNM4	R OS=Pantoea ananatis (strain LMG 20103) OX=706191 GN=R PE=4 SV=1	Pantoea ananatis (strain LMG 20103)	156	406	50.3	70.6	5.4e-48
52	TR	A0A485AGJ1	P2 phage tail completion protein R (GpR) OS=Kluyvera cryocrescens OX=580 GN=NCTC12993_01520 PE=4 SV=1	Kluyvera cryocrescens	102	388	68.6	85.3	5.5e-46
53	TR	R8ANA5	Tail completion protein R (GpR) OS=Plesiomonas shigelloides 302-73 OX=1315976 GN=PLESHI_14366 PE=4 SV=1	Plesiomonas shigelloides 302-73	144	391	56.6	75	7.1e-46
54	TR	D8MP73	Phage tail completion R family protein OS=Erwinia billingiae (strain Eb661) OX=634500 GN=EbC_10990 PE=4 SV=1	Erwinia billingiae (strain Eb661)	144	368	51.9	71.1	2.2e-42
55	TR	A0A2I5T8T3	Phage tail protein OS=Serratia sp. (strain ATCC 39006) OX=104623 GN=CWC46_14850 PE=4 SV=1	Serratia sp. (strain ATCC 39006)	155	355	46.5	64.5	2.9e-40
56	TR	A0A2C6DLM1	P2 phage tail completion protein R (GpR) OS=Budvicia aquatica OX=82979 GN=CRN84_07865 PE=4 SV=1	Budvicia aquatica	139	348	49.3	68.7	2e-39
57	TR	A0A4V1G761	Phage tail protein OS=Jejubacter calystegiae OX=2579935 GN=FEM41_02150 PE=4 SV=1	Jejubacter calystegiae	143	344	51.1	70.4	9.3e-39
58	TR	A0A4Z0PM54	Phage tail protein OS=Salmonella enterica subsp. enterica serovar Poona OX=436295 GN=C9E99_19995 PE=4 SV=1	Salmonella enterica subsp. enterica serovar Poona	143	341	51.1	67.9	2.7e-38
59	TR	A0A1I6EGQ9	P2 phage tail completion protein R (GpR) OS=Enterobacter sp. kpr-6 OX=1761782 GN=SAMN04487773_3789 PE=4 SV=1	Enterobacter sp. kpr-6	143	340	51.9	68.9	3.8e-38
60	TR	A0A014NQ77	Tail protein OS=Erwinia mallotivora OX=69222 GN=BG55_07940 PE=4 SV=1	Erwinia mallotivora	143	340	49.6	65.9	3.8e-38
61	TR	B7UMS3	Predicted tail protein OS=Escherichia coli O127:H6 (strain E2348/69 / EPEC) OX=574521 GN=E2348C_0827 PE=4 SV=1	Escherichia coli O127:H6 (strain E2348/69 / EPEC)	143	339	51.1	68.1	5.4e-38
62	TR	A0A7H0EQ74	Phage tail protein OS=Klebsiella variicola OX=244366 GN=IAP99_06150 PE=4 SV=1	Klebsiella variicola	143	338	51.9	68.1	7.6e-38
63	TR	A0A0H3GUP9	P2 phage tail completion protein R OS=Klebsiella pneumoniae subsp. pneumoniae (strain HS11286) OX=1125630 GN=KPHS_17310 PE=4 SV=1	Klebsiella pneumoniae subsp. pneumoniae (strain HS11286)	143	335	51.1	68.1	2.2e-37
64	TR	A0A482J7G2	Tail protein OS=Klebsiella phage ST11-OXA48phi15.3 OX=2510454 PE=4 SV=1	Klebsiella phage ST11-OXA48phi15.3	143	335	51.1	68.1	2.2e-37
65	TR	A0A482MF26	Tail protein OS=Klebsiella phage ST15-OXA48phi14.1 OX=2510455 PE=4 SV=1	Klebsiella phage ST15-OXA48phi14.1	143	335	51.1	68.1	2.2e-37
66	TR	A0A482J4W6	Tail protein OS=Klebsiella phage ST512-KPC3phi13.2 OX=2510470 PE=4 SV=1	Klebsiella phage ST512-KPC3phi13.2	143	335	51.1	68.1	2.2e-37
67	TR	A0A482J9C6	Tail protein OS=Klebsiella phage ST258-KPC3phi16.2 OX=2510457 PE=4 SV=1	Klebsiella phage ST258-KPC3phi16.2	143	335	51.1	68.1	2.2e-37
68	TR	A0A7I6GYU1	Phage tail completion protein R OS=Escherichia coli O9:H4 (strain HS) OX=331112 GN=gpR PE=4 SV=1	Escherichia coli O9:H4 (strain HS)	143	334	50.4	67.4	3.1e-37
69	TR	B7MJH6	Tail completion protein R (GpR) OS=Escherichia coli O45:K1 (strain S88 / ExPEC) OX=585035 GN=R PE=4 SV=1	Escherichia coli O45:K1 (strain S88 / ExPEC)	150	334	51.1	67.7	3.8e-37
70	TR	A0A140N9Q7	p2 phage tail completion R family protein OS=Escherichia coli (strain B / BL21-DE3) OX=469008 GN=ECBD_2761 PE=4 SV=1	Escherichia coli (strain B / BL21-DE3)	143	333	50.4	67.4	4.3e-37
71	TR	A0A0H2V5N7	Putative phage tail protein OS=Escherichia coli O6:H1 (strain CFT073 / ATCC 700928 / UPEC) OX=199310 GN=c0960 PE=4 SV=1	Escherichia coli O6:H1 (strain CFT073 / ATCC 700928 / UPEC)	150	333	50.4	67.7	5.4e-37
72	TR	A0A2Z2FBK0	Tail completion protein OS=Klebsiella phage 4LV2017 OX=1960658 PE=4 SV=1	Klebsiella phage 4LV2017	143	329	49.6	66.7	1.8e-36
73	TR	E5G6N3	Tail protein OS=Salmonella phage RE2010 OX=929814 GN=ELphiS00025 PE=4 SV=1	Salmonella phage RE2010	143	327	49.6	67.4	3.5e-36
74	TR	A0A482J220	Tail protein OS=Klebsiella phage ST512-KPC3phi13.6 OX=2510458 PE=4 SV=1	Klebsiella phage ST512-KPC3phi13.6	140	326	51.9	67.2	4.6e-36
75	TR	A0A482J3X8	Tail protein OS=Klebsiella phage ST258-KPC3phi16.1 OX=2510456 PE=4 SV=1	Klebsiella phage ST258-KPC3phi16.1	140	326	51.9	67.2	4.6e-36
76	TR	A0A482IEU2	Tail protein OS=Klebsiella phage ST437-OXA245phi4.1 OX=2510486 PE=4 SV=1	Klebsiella phage ST437-OXA245phi4.1	140	326	51.9	67.2	4.6e-36
77	TR	A0A2M8RTA7	Phage tail protein OS=Caviibacterium pharyngocola OX=28159 GN=CVP04_10725 PE=4 SV=1	Caviibacterium pharyngocola	161	326	42.9	64.3	8.5e-36
78	TR	Q8XF29	Fels-2 prophage protein OS=Salmonella typhimurium (strain LT2 / SGSC1412 / ATCC 700720) OX=99287 GN=STM2712 PE=4 SV=1	Salmonella typhimurium (strain LT2 / SGSC1412 / ATCC 700720)	143	324	49.6	66.7	1e-35
79	TR	A0A6I2I711	Phage tail protein OS=Enterobacteriaceae bacterium RIT714 OX=2666193 GN=GJV04_14945 PE=4 SV=1	Enterobacteriaceae bacterium RIT714	143	324	51.1	66.7	1e-35
80	TR	A0A516SLV5	Phage tail protein OS=Chitinimonas arctica OX=2594795 GN=FNU76_23815 PE=4 SV=1	Chitinimonas arctica	158	325	45.2	61.3	1.1e-35
81	TR	A0A2S9GT37	P2 phage tail completion protein R (GpR) OS=Solimicrobium silvestre OX=2099400 GN=S2091_4454 PE=4 SV=1	Solimicrobium silvestre	159	325	43.4	61	1.1e-35
82	TR	A0A1S6KZY0	Tail protein OS=Salmonella phage SEN8 OX=1647468 GN=SEN8_15 PE=4 SV=1	Salmonella phage SEN8	143	322	49.6	66.7	2e-35
83	TR	B2VHA8	Phage tail protein OS=Erwinia tasmaniensis (strain DSM 17950 / CFBP 7177 / CIP 109463 / NCPPB 4357 / Et1/99) OX=465817 GN=ETA_05800 PE=4 SV=1	Erwinia tasmaniensis (strain DSM 17950 / CFBP 7177 / CIP 109463 / NCPPB 4357 / Et1/99)	143	321	50.4	65.9	2.9e-35
84	TR	A0A516SHU7	Phage tail protein OS=Chitinimonas arctica OX=2594795 GN=FNU76_15880 PE=4 SV=1	Chitinimonas arctica	158	320	45.2	61.3	6.3e-35
85	TR	A0A3M5ND01	Phage tail protein OS=Pseudomonas azotoformans OX=47878 GN=ALP43_04257 PE=4 SV=1	Pseudomonas azotoformans	176	321	44.5	62.6	7.5e-35
86	TR	A4PE38	Tail completion protein-like protein OS=Aresaunavirus RSA1 OX=406340 PE=4 SV=1	Aresaunavirus RSA1	144	317	50.4	62.6	1.2e-34
87	TR	A0A077K8R3	Tail protein OS=Ralstonia phage RSY1 OX=1530085 PE=4 SV=1	Ralstonia phage RSY1	144	317	50.4	62.6	1.2e-34
88	TR	A0A1V4B183	P2 phage tail completion R family protein OS=Canicola haemoglobinophilus OX=733 GN=NCTC1659_01445 PE=4 SV=1	Canicola haemoglobinophilus	162	315	43.5	59.7	4e-34
89	TR	A0A923KJE3	Phage tail protein OS=Undibacterium jejuense OX=1344949 GN=H8K32_00115 PE=4 SV=1	Undibacterium jejuense	163	315	42.9	61	4.1e-34
90	TR	A0A1S5NPS3	Putative tail completion protein OS=Burkholderia phage AP3 OX=1636201 GN=vB_BceM_AP3_0018 PE=4 SV=1	Burkholderia phage AP3	136	312	45.5	67.4	5.4e-34
91	TR	A0A482J1S0	Tail protein OS=Klebsiella phage ST13-OXA48phi12.1 OX=2510464 PE=4 SV=1	Klebsiella phage ST13-OXA48phi12.1	143	312	47.4	66.7	6.6e-34
92	TR	A0A941DRF9	Phage tail protein OS=Undibacterium luofuense OX=2828733 GN=KDM89_11145 PE=4 SV=1	Undibacterium luofuense	162	313	42.2	59.7	8.1e-34
93	TR	A0A3S8ZPZ7	Phage tail protein OS=Iodobacter ciconiae OX=2496266 GN=EJO50_02940 PE=4 SV=1	Iodobacter ciconiae	153	312	45.2	63.7	8.8e-34
94	TR	A0A2I0CP75	Phage tail protein OS=Pseudomonas pharmacofabricae OX=1905276 GN=CW360_10125 PE=4 SV=1	Pseudomonas pharmacofabricae	174	313	45.8	61.3	1.1e-33
95	TR	E0SF22	Putative phage tail protein OS=Dickeya dadantii (strain 3937) OX=198628 GN=Dda3937_03771 PE=4 SV=1	Dickeya dadantii (strain 3937)	153	309	44.4	62.7	2.5e-33
96	TR	A0A873WH18	Tail completion protein OS=Burkholderia phage Mana OX=2767578 GN=CPT_Mana_013 PE=4 SV=1	Burkholderia phage Mana	136	306	46.2	65.9	4.3e-33
97	TR	D3VKL7	Tail completion protein R (GpR) OS=Xenorhabdus nematophila (strain ATCC 19061 / DSM 3370 / CCUG 14189 / LMG 1036 / NCIMB 9965 / AN6) OX=406817 GN=XNC1_3071 PE=4 SV=1	Xenorhabdus nematophila (strain ATCC 19061 / DSM 3370 / CCUG 14189 / LMG 1036 / NCIMB 9965 / AN6)	138	304	47	64.2	9.2e-33
98	TR	A0A0C4YEB5	Phage tail protein OS=Cupriavidus basilensis OX=68895 GN=RR42_m1729 PE=4 SV=1	Cupriavidus basilensis	146	303	47.3	64.9	1.7e-32
99	TR	A0A1E7WJ69	p2 phage tail completion protein R (GpR) OS=Duganella phyllosphaerae OX=762836 GN=DUPY_29430 PE=4 SV=1	Duganella phyllosphaerae	162	304	40.6	61.9	1.8e-32
100	TR	A0A077P5Y0	Tail completion protein R (GpR) OS=Xenorhabdus bovienii str. kraussei Quebec OX=1398203 GN=XBKQ1_2360033 PE=4 SV=1	Xenorhabdus bovienii str. kraussei Quebec	138	302	44	64.9	1.9e-32
101	TR	A0A078LLX4	p2 phage tail completion protein R (GpR) OS=Pseudomonas saudiphocaensis OX=1499686 GN=BN1079_00875 PE=4 SV=1	Pseudomonas saudiphocaensis	161	303	43.9	61.8	2.5e-32
102	TR	A0A0M2WPU5	p2 phage tail completion protein R (GpR) OS=Janthinobacterium sp. KBS0711 OX=1649647 GN=VM94_00902 PE=4 SV=1	Janthinobacterium sp. KBS0711	162	301	41.9	61.9	5.2e-32
103	TR	A0A0H3KJY9	Probable bacteriophage tail component protein OS=Burkholderia multivorans (strain ATCC 17616 / 249) OX=395019 GN=BMULJ_03670 PE=4 SV=1	Burkholderia multivorans (strain ATCC 17616 / 249)	136	298	44.7	65.9	7e-32
104	TR	E5E3R4	Gp30 OS=Burkholderia phage KS5 OX=910473 GN=30 PE=4 SV=1	Burkholderia phage KS5	136	298	44.7	65.9	7e-32
105	TR	A0A2Z6GCA4	Phage tail protein OS=Ferriphaselus amnicola OX=1188319 GN=OYT1_ch1591 PE=4 SV=1	Ferriphaselus amnicola	154	298	43.8	64.1	1.2e-31
106	TR	G0AIQ2	Phage tail protein OS=Collimonas fungivorans (strain Ter331) OX=1005048 GN=CFU_1003 PE=4 SV=1	Collimonas fungivorans (strain Ter331)	162	298	43.2	59.4	1.5e-31
107	TR	A0A1Y0KRF5	Phage tail protein OS=Pseudomonas sp. M30-35 OX=1981174 GN=B9K09_10090 PE=4 SV=1	Pseudomonas sp. M30-35	175	298	43.6	62.2	2.1e-31
108	TR	D8J080	Bacteriophage tail completion-like protein OS=Herbaspirillum seropedicae (strain SmR1) OX=757424 GN=Hsero_0900 PE=4 SV=1	Herbaspirillum seropedicae (strain SmR1)	161	295	42.9	55.8	4.1e-31
109	TR	Q9ZXL3	DNA, complete genome OS=Citexvirus phiCTX OX=35343 PE=4 SV=1	Citexvirus phiCTX	178	296	44.9	58.3	4.7e-31
110	TR	A0A3G8F161	Tail protein OS=Pseudomonas phage Dobby OX=2483611 PE=4 SV=1	Pseudomonas phage Dobby	178	296	44.9	58.3	4.7e-31
111	TR	A0A840RNW7	Phage tail protein OS=Glaciimonas immobilis OX=728004 GN=HNR39_000496 PE=4 SV=1	Glaciimonas immobilis	162	291	41.3	61.9	1.7e-30
112	TR	N2IRU8	Phage tail protein OS=Pseudomonas sp. HPB0071 OX=1203578 GN=HMPREF1487_09684 PE=4 SV=1	Pseudomonas sp. HPB0071	177	292	41.3	60	1.8e-30
113	TR	A0A1H3DL26	P2 phage tail completion protein R (GpR) OS=Pseudomonas kuykendallii OX=1007099 GN=SAMN05216287_3446 PE=4 SV=1	Pseudomonas kuykendallii	160	289	40.9	61	3.2e-30
114	TR	A0A921P344	Phage tail protein OS=Pseudoxanthomonas taiwanensis OX=176598 GN=CR938_00060 PE=4 SV=1	Pseudoxanthomonas taiwanensis	137	287	45.1	67.7	3.3e-30
115	TR	A0A7G1GM28	Tail completion protein (R) OS=Burkholderia phage FLC5 OX=2716322 GN=ORF30 PE=4 SV=1	Burkholderia phage FLC5	150	288	43.9	64.7	3.4e-30
116	TR	A0A1V0B6Q4	Phage tail protein OS=Pseudomonas phragmitis OX=1931241 GN=BVH74_12200 PE=4 SV=1	Pseudomonas phragmitis	177	289	38.5	59.6	5.1e-30
117	TR	A0A4U1HUT3	Phage tail protein OS=Trinickia sp. 7GSK02 OX=2571161 GN=FAZ69_23540 PE=4 SV=1	Trinickia sp. 7GSK02	149	286	48	64	6.7e-30
118	TR	E5FFH7	Gp24 OS=Burkholderia phage KS14 OX=910475 GN=24 PE=4 SV=1	Burkholderia phage KS14	150	286	43.9	64	6.9e-30
119	TR	A0A369VU21	Phage tail protein OS=Sphingomonas aracearum OX=2283317 GN=DVW87_13960 PE=4 SV=1	Sphingomonas aracearum	164	286	46.9	66.9	1e-29
120	TR	W1IPQ4	Tail completion protein R OS=Xenorhabdus cabanillasii JM26 OX=1427517 GN=R PE=4 SV=1	Xenorhabdus cabanillasii JM26	138	282	43.3	61.9	2e-29
121	TR	A0A286D4U9	P2 phage tail completion protein R (GpR) OS=Pseudoxanthomonas wuyuanensis OX=1073196 GN=SAMN06296416_102533 PE=4 SV=1	Pseudoxanthomonas wuyuanensis	159	283	40.4	61.5	2.5e-29
122	TR	A0A1H7ELY1	P2 phage tail completion protein R (GpR) OS=Paraburkholderia diazotrophica OX=667676 GN=SAMN05192539_106322 PE=4 SV=1	Paraburkholderia diazotrophica	150	281	44	65.7	3.9e-29
123	TR	A0A3R8W108	Phage tail protein OS=Pseudomonas sp. v388 OX=2479849 GN=EGJ27_21645 PE=4 SV=1	Pseudomonas sp. v388	146	278	45.2	63	9.9e-29
124	TR	A0A1W1XJR4	p2 phage tail completion protein R (GpR) OS=Andreprevotia lacus DSM 23236 OX=1121001 GN=SAMN02745857_01775 PE=4 SV=1	Andreprevotia lacus DSM 23236	149	276	40	61.5	2.2e-28
125	TR	A0A1B2QYS0	Phage tail protein OS=Bordetella sp. H567 OX=1697043 GN=AKI39_03205 PE=4 SV=1	Bordetella sp. H567	165	277	42.4	60.4	2.4e-28
126	TR	A1VSG8	p2 phage tail completion R family protein OS=Polaromonas naphthalenivorans (strain CJ2) OX=365044 GN=Pnap_3298 PE=4 SV=1	Polaromonas naphthalenivorans (strain CJ2)	142	275	44.9	60.1	2.5e-28
127	TR	A0A085GNB7	Phage tail completion protein OS=Ewingella americana ATCC 33852 OX=910964 GN=GEAM_0455 PE=4 SV=1	Ewingella americana ATCC 33852	153	274	37.5	58.1	4.8e-28
128	TR	A0A840RIT2	Tail completion protein R (GpR) OS=Silvimonas terrae OX=300266 GN=HNQ50_002818 PE=4 SV=1	Silvimonas terrae	148	272	40.7	60.7	8.4e-28
129	TR	A0A502CN95	Phage tail protein OS=Sphingomonas oligophenolica OX=301154 GN=EAH84_03355 PE=4 SV=1	Sphingomonas oligophenolica	167	273	46.3	66.9	1e-27
130	TR	A0A235EW91	Phage tail protein OS=Thauera propionica OX=2019431 GN=CGK74_13685 PE=4 SV=1	Thauera propionica	168	273	44.4	60	1e-27
131	TR	A0A432WB41	Phage tail protein OS=Aliidiomarina sanyensis OX=1249555 GN=CWE11_10770 PE=4 SV=1	Aliidiomarina sanyensis	160	272	37.4	61.3	1.2e-27
132	TR	C1DBK6	Phage tail protein OS=Laribacter hongkongensis (strain HLHK9) OX=557598 GN=LHK_00408 PE=4 SV=1	Laribacter hongkongensis (strain HLHK9)	147	270	43.4	61.8	1.6e-27
133	TR	A0A8I0CSJ6	Phage tail protein OS=Pseudomonas tritici OX=2745518 GN=HU722_0022045 PE=4 SV=1	Pseudomonas tritici	160	271	45.5	62.1	1.7e-27
134	TR	A0A0B3BVL0	Tail protein OS=Pseudomonas flexibilis OX=706570 GN=PT85_03660 PE=4 SV=1	Pseudomonas flexibilis	162	271	40.4	59	1.8e-27
135	TR	A0A6S6G3Q4	Tail protein OS=Sphingomonas sp. HMP6 OX=1517551 GN=HMP06_3012 PE=4 SV=1	Sphingomonas sp. HMP6	162	269	43.9	62.1	3.5e-27
136	TR	A0A0U4VNA6	Phage tail protein OS=Pseudomonas oryzihabitans OX=47885 GN=APT59_11050 PE=4 SV=1	Pseudomonas oryzihabitans	176	270	38.9	61.1	3.6e-27
137	TR	A0A4R3V969	Tail completion protein R (GpR) OS=Paracandidimonas soli OX=1917182 GN=EV686_10391 PE=4 SV=1	Paracandidimonas soli	166	269	41.5	62.2	3.9e-27
138	TR	A0A157SK35	p2 phage tail completion protein R (GpR) OS=Bordetella trematum OX=123899 GN=SAMEA3906487_02296 PE=4 SV=1	Bordetella trematum	168	269	39.1	63	4.1e-27
139	TR	A0A0C5EI34	Phage tail protein OS=Pseudomonas sp. MRSN 12121 OX=1611770 GN=TO66_10255 PE=4 SV=1	Pseudomonas sp. MRSN 12121	160	268	43.2	60.6	4.7e-27
140	TR	A0A8D4J0B2	Phage tail protein OS=Mergibacter septicus OX=221402 GN=CEP48_05190 PE=4 SV=1	Mergibacter septicus	143	264	45.2	69.6	1.2e-26
141	TR	A0A0J5S0U2	Phage tail protein OS=Muribacter muris OX=67855 GN=E4T80_00115 PE=4 SV=1	Muribacter muris	161	264	43.7	59.3	1.9e-26
142	TR	A0A6G8AIA5	Phage tail protein OS=Acidovorax sp. HDW3 OX=2714923 GN=G7045_10470 PE=4 SV=1	Acidovorax sp. HDW3	163	264	37.7	57.2	2e-26
143	TR	A0A1N6Q2L4	p2 phage tail completion protein R (GpR) OS=Marinobacterium stanieri OX=49186 GN=SAMN05421647_102209 PE=4 SV=1	Marinobacterium stanieri	152	262	40.8	62	3e-26
144	TR	A0A2T6F198	Phage tail protein OS=Glaciimonas sp. PCH181 OX=2133943 GN=C7W93_22830 PE=4 SV=1	Glaciimonas sp. PCH181	162	262	37.4	58.1	4e-26
145	TR	A0A2G3K3G6	Phage tail protein OS=Chitinimonas sp. BJB300 OX=1559339 GN=CSQ89_11485 PE=4 SV=1	Chitinimonas sp. BJB300	157	260	40.6	58.6	6.9e-26
146	TR	J7U2R9	Phage tail protein OS=Morganella morganii subsp. morganii KT OX=1124991 GN=MU9_2829 PE=4 SV=1	Morganella morganii subsp. morganii KT	145	259	40.3	61.2	7.1e-26
147	TR	A0A519MN28	Phage tail protein OS=Acidovorax sp. OX=1872122 GN=EON49_00610 PE=4 SV=1	Acidovorax sp.	164	260	35	54.4	8.4e-26
148	TR	A0A2S4LWC1	Tail completion protein R (GpR) OS=Paraburkholderia eburnea OX=1189126 GN=B0G62_12260 PE=4 SV=1	Paraburkholderia eburnea	168	259	47.5	59.8	1.3e-25
149	TR	Q19UR3	Tail completion protein R OS=Mannheimia phage phiMhaA1-BAA410 OX=376821 PE=4 SV=1	Mannheimia phage phiMhaA1-BAA410	161	258	40.9	54.1	1.5e-25
150	TR	Q19UX4	Tail completion protein R OS=Mannheimia phage PHL101 OX=2681596 PE=4 SV=1	Mannheimia phage PHL101	161	258	40.9	54.1	1.5e-25
151	TR	R9QCL6	Tail completion protein OS=Mannheimia phage vB_MhM_1152AP OX=1182515 GN=1152AP_0012 PE=4 SV=1	Mannheimia phage vB_MhM_1152AP	161	258	40.9	54.1	1.5e-25
152	TR	A0A198GNZ3	Phage tail protein OS=Proteus myxofaciens ATCC 19692 OX=1354337 GN=M983_0092 PE=4 SV=1	Proteus myxofaciens ATCC 19692	145	256	41	59	2e-25
153	TR	B2FIY7	Tail completion protein R (Gpr) OS=Stenotrophomonas maltophilia (strain K279a) OX=522373 GN=R PE=4 SV=1	Stenotrophomonas maltophilia (strain K279a)	161	257	41.4	60.9	2.2e-25
154	TR	A0A0M4RCR0	Tail protein OS=Salmonella phage SEN4 OX=1647465 GN=SEN4_11 PE=4 SV=1	Salmonella phage SEN4	152	256	38.9	61.1	2.4e-25
155	TR	A0A8A8D2C8	Phage tail protein OS=Burkholderia seminalis OX=488731 GN=DT99_000900 PE=4 SV=1	Burkholderia seminalis	149	255	40.5	61.1	3.2e-25
156	TR	A0A3N4UX99	Tail completion protein R (GpR) OS=Vulcaniibacterium tengchongense OX=1273429 GN=EDC50_3152 PE=4 SV=1	Vulcaniibacterium tengchongense	159	255	36.7	57.6	4.1e-25
157	TR	A0A1I6JMK9	P2 phage tail completion protein R (GpR) OS=Sphingomonas jatrophae OX=1166337 GN=SAMN05192580_0463 PE=4 SV=1	Sphingomonas jatrophae	159	254	44	57.5	5.8e-25
158	TR	A0A011NBA7	Tail completion protein R OS=Mannheimia granulomatis OX=85402 GN=AK33_08790 PE=4 SV=1	Mannheimia granulomatis	161	252	40.6	55	1.2e-24
159	TR	A0A0J5P333	Phage tail protein OS=Muribacter muris OX=67855 GN=RO21_10540 PE=4 SV=1	Muribacter muris	161	250	42.2	57.8	2.5e-24
160	TR	W1J2Z3	p2 phage tail completion protein R OS=Xenorhabdus szentirmaii DSM 16338 OX=1427518 GN=XSR1_380002 PE=4 SV=1	Xenorhabdus szentirmaii DSM 16338	151	249	34.2	55	2.7e-24
161	TR	A0A1H3ZW18	P2 phage tail completion protein R (GpR) OS=Marinobacterium georgiense DSM 11526 OX=1122198 GN=SAMN02745729_102189 PE=4 SV=1	Marinobacterium georgiense DSM 11526	152	248	40.8	59.9	3.9e-24
162	TR	F6IH69	p2 phage tail completion R family protein OS=Novosphingobium sp. PP1Y OX=702113 GN=PP1Y_AT3642 PE=4 SV=1	Novosphingobium sp. PP1Y	172	249	38.7	59.9	4.6e-24
163	TR	A0A6I4TWU2	Phage tail protein OS=Croceibacterium xixiisoli OX=1476466 GN=GRI97_15855 PE=4 SV=1	Croceibacterium xixiisoli	158	247	41.9	59.6	6.4e-24
164	TR	A0A379C9S1	P2 phage tail completion protein R (GpR) OS=Phocoenobacter uteri OX=146806 GN=NCTC12872_01045 PE=4 SV=1	Phocoenobacter uteri	164	247	36.2	57.7	7.5e-24
165	TR	H2IY46	p2 phage tail completion protein R (GpR) OS=Rahnella aquatilis (strain ATCC 33071 / DSM 4594 / JCM 1683 / NBRC 105701 / NCIMB 13365 / CIP 78.65) OX=745277 GN=Rahaq2_3319 PE=4 SV=1	Rahnella aquatilis (strain ATCC 33071 / DSM 4594 / JCM 1683 / NBRC 105701 / NCIMB 13365 / CIP 78.65)	155	246	37.6	57.9	8.4e-24
166	TR	D4DZ51	p2 phage tail completion protein R (GpR) OS=Serratia odorifera DSM 4582 OX=667129 GN=HMPREF0758_1201 PE=4 SV=1	Serratia odorifera DSM 4582	155	246	37.6	58.6	8.4e-24
167	TR	E5E3V9	Gp30 OS=Burkholderia phage KL3 OX=910474 GN=30 PE=4 SV=1	Burkholderia phage KL3	138	244	38.2	61.8	1.1e-23
168	TR	F5S5C0	p2 phage tail completion protein R OS=Kingella kingae ATCC 23330 OX=887327 GN=HMPREF0476_0403 PE=4 SV=1	Kingella kingae ATCC 23330	143	244	40.6	60.2	1.2e-23
169	TR	A0A363RF64	Phage tail protein OS=Comamonas sp. JNW OX=2170731 GN=DCO45_19740 PE=4 SV=1	Comamonas sp. JNW	171	246	34.8	53.4	1.3e-23
170	TR	A0A0Q5LIM9	Phage tail protein OS=Acidovorax sp. Leaf160 OX=1736280 GN=ASF94_06640 PE=4 SV=1	Acidovorax sp. Leaf160	171	246	35.8	52.2	1.3e-23
171	TR	B8F4E7	Bacteriophage P2 Tail completion protein GPR OS=Glaesserella parasuis serovar 5 (strain SH0165) OX=557723 GN=gpR PE=4 SV=1	Glaesserella parasuis serovar 5 (strain SH0165)	144	243	39.3	57.8	1.8e-23
172	TR	A0A1G5TKQ5	P2 phage tail completion protein R (GpR) OS=Sphingomonas sp. NFR15 OX=1566282 GN=SAMN03159340_01461 PE=4 SV=1	Sphingomonas sp. NFR15	165	244	38.6	61.4	2.2e-23
173	TR	S6GUT0	Phage tail protein OS=Osedax symbiont Rs2 OX=1330035 GN=OFPI_00210 PE=4 SV=1	Osedax symbiont Rs2	150	241	41.1	58.2	4.1e-23
174	TR	A0A2A7UY15	Phage tail protein OS=Comamonas terrigena OX=32013 GN=CRM82_17460 PE=4 SV=1	Comamonas terrigena	164	242	35.2	54.3	4.2e-23
175	TR	A0A108CIS4	Phage tail protein OS=Burkholderia ubonensis OX=101571 GN=WM16_13780 PE=4 SV=1	Burkholderia ubonensis	138	240	39.7	62.9	4.2e-23
176	TR	A0A1E7RC30	Phage tail protein OS=Acinetobacter qingfengensis OX=1262585 GN=BJI46_11570 PE=4 SV=1	Acinetobacter qingfengensis	166	242	38.9	57.3	4.4e-23
177	TR	A0A1C3K3N3	Phage tail protein # FIG072132 and FIG003673 OS=Orrella dioscoreae OX=1851544 GN=ODI_01785 PE=4 SV=1	Orrella dioscoreae	135	239	39.7	58.7	5.5e-23
178	TR	H2IVE0	p2 phage tail completion protein R (GpR) OS=Rahnella aquatilis (strain ATCC 33071 / DSM 4594 / JCM 1683 / NBRC 105701 / NCIMB 13365 / CIP 78.65) OX=745277 GN=Rahaq2_0751 PE=4 SV=1	Rahnella aquatilis (strain ATCC 33071 / DSM 4594 / JCM 1683 / NBRC 105701 / NCIMB 13365 / CIP 78.65)	153	240	37.2	53.8	6.3e-23
179	TR	Q8P6I9	Phage-related tail protein OS=Xanthomonas campestris pv. campestris (strain ATCC 33913 / DSM 3586 / NCPPB 528 / LMG 568 / P 25) OX=190485 GN=R PE=4 SV=1	Xanthomonas campestris pv. campestris (strain ATCC 33913 / DSM 3586 / NCPPB 528 / LMG 568 / P 25)	139	238	39.6	62.7	8.7e-23
180	TR	A0A7H0HG22	Phage tail protein OS=Paenacidovorax monticola OX=1926868 GN=H9L24_00130 PE=4 SV=1	Paenacidovorax monticola	164	239	33.1	53.1	1.2e-22
181	TR	A0A239CJB3	P2 phage tail completion protein R (GpR) OS=Sphingomonas laterariae OX=861865 GN=SAMN06295912_102246 PE=4 SV=1	Sphingomonas laterariae	164	238	37.5	61	1.7e-22
182	TR	A0A2K2G0J9	Phage tail protein OS=Novosphingobium guangzhouense OX=1850347 GN=A8V01_19215 PE=4 SV=1	Novosphingobium guangzhouense	160	235	40.7	61.5	4.3e-22
183	TR	I9L0K5	p2 phage tail completion R family protein OS=Novosphingobium sp. Rr 2-17 OX=555793 GN=WSK_3775 PE=4 SV=1	Novosphingobium sp. Rr 2-17	161	235	40.4	61.8	4.4e-22
184	TR	Q5H264	Phage-related tail protein OS=Xanthomonas oryzae pv. oryzae (strain KACC10331 / KXO85) OX=291331 GN=R PE=4 SV=1	Xanthomonas oryzae pv. oryzae (strain KACC10331 / KXO85)	150	234	38.5	62.2	4.6e-22
185	TR	A0A6N1WZR9	Phage tail protein OS=Comamonas antarctica OX=2743470 GN=HUK68_06880 PE=4 SV=1	Comamonas antarctica	166	235	35.2	51.6	5e-22
186	TR	A0A1Z9Z2L9	Phage tail protein OS=Acinetobacter populi OX=1582270 GN=CAP51_03575 PE=4 SV=1	Acinetobacter populi	173	234	34.4	59.5	8.4e-22
187	TR	A0A944DBW2	Phage tail protein OS=Denitromonas sp. (strain IR12) OX=2795389 GN=I8J34_10820 PE=4 SV=1	Denitromonas sp. (strain IR12)	162	233	39.4	56.8	8.9e-22
188	TR	A0A430DTD7	Phage tail protein OS=Sphingomonas sp. ABOLF OX=1985879 GN=CA235_02845 PE=4 SV=1	Sphingomonas sp. ABOLF	155	231	41.4	63.8	1.5e-21
189	TR	A0A418WP18	Phage tail protein OS=Sphingomonas cavernae OX=2320861 GN=D3876_00920 PE=4 SV=1	Sphingomonas cavernae	170	232	36.5	52.2	1.5e-21
190	TR	A0A379KF43	P2 phage tail completion protein R (GpR) OS=Pandoraea pnomenusa OX=93220 GN=NCTC13160_02418 PE=4 SV=1	Pandoraea pnomenusa	149	230	38.6	57.5	1.8e-21
191	TR	A0A8J7GUA9	Phage tail protein OS=Candidatus Symbiopectobacterium sp. Dall1.0 OX=2794577 GN=EKE20_10160 PE=4 SV=1	Candidatus Symbiopectobacterium sp. Dall1.0	152	230	39.6	59.7	1.9e-21
192	TR	A0A4P7L2H0	P2 phage tail completion protein R (GpR) OS=Arsenophonus nasoniae OX=638 GN=ArsFIN_55380 PE=4 SV=1	Arsenophonus nasoniae	142	229	35.8	58.2	2.1e-21
193	TR	A0A918NY81	Tail protein OS=Paludibacterium paludis OX=1225769 GN=R PE=4 SV=1	Paludibacterium paludis	144	229	35.9	58.8	2.2e-21
194	TR	A0A430DGH2	Phage tail protein OS=Sphingomonas sp. ABOLF OX=1985879 GN=CA235_17595 PE=4 SV=1	Sphingomonas sp. ABOLF	156	229	40.5	61.2	3.1e-21
195	TR	W1JBG7	p2 phage tail completion protein R OS=Xenorhabdus cabanillasii JM26 OX=1427517 GN=XCR1_860035 PE=4 SV=1	Xenorhabdus cabanillasii JM26	151	227	36	54.4	5.3e-21
196	TR	Q63LD5	Bacteriophage tail completion protein R OS=Burkholderia pseudomallei (strain K96243) OX=272560 GN=BPSS1074 PE=4 SV=1	Burkholderia pseudomallei (strain K96243)	138	226	37.9	62.1	5.4e-21
197	TR	A0A6I4T7L7	Phage tail protein OS=Altericroceibacterium endophyticum OX=1808508 GN=GRI91_10785 PE=4 SV=1	Altericroceibacterium endophyticum	167	228	32.9	57.5	5.7e-21
198	TR	C5AGB4	Phage tail completion protein OS=Burkholderia glumae (strain BGR1) OX=626418 GN=bglu_1g17340 PE=4 SV=1	Burkholderia glumae (strain BGR1)	158	227	35.8	56	6.4e-21
199	TR	A0A924BUG4	Phage tail protein OS=Glaciimonas sp. OX=2021635 GN=H7240_06005 PE=4 SV=1	Glaciimonas sp.	168	226	36.2	55.1	1.2e-20
200	TR	A0A876A842	P2 tail completion R-like protein OS=Burkholderia phage phiE094 OX=2781364 GN=BTHphiE094_016 PE=4 SV=1	Burkholderia phage phiE094	138	222	37.9	61.2	2.1e-20
201	TR	R4JET5	Phage tail completion protein OS=Burkholderia phage ST79 OX=1282994 GN=ST79_029 PE=4 SV=1	Burkholderia phage ST79	186	225	36.4	56.1	2.5e-20
202	TR	A0A386K5T0	Phage tail protein OS=Enterobacter phage phiT5282H OX=2340712 GN=OGLPLLMI_00033 PE=4 SV=1	Enterobacter phage phiT5282H	156	222	38.7	56.2	3.4e-20
203	TR	A0A3R9A9J8	Phage tail protein OS=Erwinia sp. 198 OX=2022746 GN=EGK14_17685 PE=4 SV=1	Erwinia sp. 198	92	217	50	73.2	3.5e-20
204	TR	Q63YM7	Phage tail completion protein OS=Burkholderia pseudomallei (strain K96243) OX=272560 GN=BPSL0160 PE=4 SV=1	Burkholderia pseudomallei (strain K96243)	138	220	37.9	61.2	4.3e-20
205	TR	A0A8F3EC15	Unclassified tail protein OS=Burkholderia phage PK23 OX=2851080 GN=PK23_16 PE=4 SV=1	Burkholderia phage PK23	138	220	37.9	61.2	4.3e-20
206	TR	A0A6N1WYV4	Phage tail protein OS=Comamonas antarctica OX=2743470 GN=HUK68_05410 PE=4 SV=1	Comamonas antarctica	166	222	33.3	52.2	4.4e-20
207	TR	A0A3N1X8D5	Tail completion protein R (GpR) OS=Comamonas sp. BIGb0124 OX=2485130 GN=EC845_1960 PE=4 SV=1	Comamonas sp. BIGb0124	152	220	38	56.2	6.1e-20
208	TR	A0A8J7GTH0	Phage tail protein OS=Candidatus Symbiopectobacterium sp. PLON1 OX=2794575 GN=EKD82_04650 PE=4 SV=1	Candidatus Symbiopectobacterium sp. PLON1	152	220	40.3	56.7	6.1e-20
209	TR	A0A553H0K2	Phage tail protein OS=Pseudomonas mangiferae OX=2593654 GN=FM069_09270 PE=4 SV=1	Pseudomonas mangiferae	176	221	31	55.5	7.9e-20
210	TR	A0A653FUN3	Tc1 Phage tail completion protein OS=Xuanwuvirus P884B11 OX=2844224 PE=4 SV=1	Xuanwuvirus P884B11	155	219	38	57.7	9.3e-20
211	TR	B7US75	Predicted tail protein OS=Escherichia coli O127:H6 (strain E2348/69 / EPEC) OX=574521 GN=E2348C_1821 PE=4 SV=1	Escherichia coli O127:H6 (strain E2348/69 / EPEC)	155	219	38	57.7	9.3e-20
212	TR	A0A0A7NPU6	Tail completion protein OS=Escherichia phage P88 OX=1567486 PE=4 SV=1	Escherichia phage P88	155	219	38	57.7	9.3e-20
213	TR	A0A8J7IPE0	Phage tail protein OS=Novosphingopyxis sp. YJ-S2-01 OX=2794021 GN=I6A82_04390 PE=4 SV=1	Novosphingopyxis sp. YJ-S2-01	159	219	41	53.2	1e-19
214	TR	B2U376	P2 phage tail completion protein R (GpR) OS=Shigella boydii serotype 18 (strain CDC 3083-94 / BS512) OX=344609 GN=SbBS512_E1935 PE=4 SV=1	Shigella boydii serotype 18 (strain CDC 3083-94 / BS512)	155	218	38	57.7	1.3e-19
215	TR	A0A2Z2FD53	Tail protein OS=Klebsiella phage 3LV2017 OX=1960657 PE=4 SV=1	Klebsiella phage 3LV2017	152	217	35.3	55.6	1.7e-19
216	TR	A0A0K6GTM6	p2 phage tail completion protein R (GpR) OS=Gulbenkiania indica OX=375574 GN=Ga0061063_0945 PE=4 SV=1	Gulbenkiania indica	157	217	30.9	55.9	2e-19
217	TR	A0A0M2KA80	Phage tail protein OS=Erwinia tracheiphila OX=65700 GN=AV903_17695 PE=4 SV=1	Erwinia tracheiphila	153	215	38.7	55.5	3.5e-19
218	TR	J7TYW4	Phage tail protein OS=Morganella morganii subsp. morganii KT OX=1124991 GN=MU9_2048 PE=4 SV=1	Morganella morganii subsp. morganii KT	138	212	35.9	55	6.8e-19
219	TR	A0A2T5J1G7	Tail completion protein R (GpR) OS=Agitococcus lubricus OX=1077255 GN=C8N29_10339 PE=4 SV=1	Agitococcus lubricus	148	210	38.4	55	1.7e-18
220	TR	Q6D3Y0	Phage tail completion protein R OS=Pectobacterium atrosepticum (strain SCRI 1043 / ATCC BAA-672) OX=218491 GN=ECA2614 PE=4 SV=1	Pectobacterium atrosepticum (strain SCRI 1043 / ATCC BAA-672)	150	210	36.6	59.7	1.8e-18
221	TR	A9C1Q7	p2 phage tail completion R family protein OS=Delftia acidovorans (strain DSM 14801 / SPH-1) OX=398578 GN=Daci_2604 PE=4 SV=1	Delftia acidovorans (strain DSM 14801 / SPH-1)	169	211	33.3	53.3	2.1e-18
222	TR	T0IJ07	Tail protein OS=Novosphingobium lindaniclasticum LE124 OX=1096930 GN=L284_18825 PE=4 SV=1	Novosphingobium lindaniclasticum LE124	172	211	39.4	54.7	2.2e-18
223	TR	A0A514WGD7	Phage tail protein OS=Sphingomonas sp. IC081 OX=304378 GN=DM450_07180 PE=4 SV=1	Sphingomonas sp. IC081	160	210	35.3	60.3	2.3e-18
224	TR	A0A0J8AWN5	Tail protein OS=Sphingobium cupriresistens LL01 OX=1420583 GN=V473_10840 PE=4 SV=1	Sphingobium cupriresistens LL01	156	209	38.2	59.6	3e-18
225	TR	A0A097R5T3	Tail protein OS=Hafnia alvei FB1 OX=1453496 GN=AT03_17925 PE=4 SV=1	Hafnia alvei FB1	151	207	35.8	56.7	5.3e-18
226	TR	B7L7Z0	R protein OS=Escherichia coli (strain 55989 / EAEC) OX=585055 GN=R PE=4 SV=1	Escherichia coli (strain 55989 / EAEC)	155	206	35.8	56.2	8.2e-18
227	TR	A0A844YZ09	Phage tail protein OS=Alteraurantiacibacter buctensis OX=1503981 GN=GRI99_18285 PE=4 SV=1	Alteraurantiacibacter buctensis	158	206	37.3	56.7	8.8e-18
228	TR	A0A5Q3S071	Phage tail protein OS=Neisseria brasiliensis OX=2666100 GN=GJV52_00760 PE=4 SV=1	Neisseria brasiliensis	157	205	38.3	54.1	1.2e-17
229	TR	A0A7T8AAW4	Phage tail protein OS=Croceicoccus sp. YJ47 OX=2798724 GN=JD971_09875 PE=4 SV=1	Croceicoccus sp. YJ47	160	205	36	53.2	1.3e-17
230	TR	A0A8J7LSS4	Phage tail protein OS=Novosphingopyxis sp. YJ-S2-01 OX=2794021 GN=I6A82_09320 PE=4 SV=1	Novosphingopyxis sp. YJ-S2-01	165	205	39.7	55.1	1.5e-17
231	TR	A0A1E7Q096	Phage tail protein OS=Marinobacter sp. X15-166B OX=1897620 GN=BG841_14155 PE=4 SV=1	Marinobacter sp. X15-166B	153	204	34.3	56.9	1.5e-17
232	TR	W0HNJ8	p2 phage tail completion R family protein OS=Candidatus Sodalis pierantonius str. SOPE OX=2342 GN=SOPEG_2230 PE=4 SV=1	Candidatus Sodalis pierantonius str. SOPE	154	203	36.6	55.2	2.2e-17
233	TR	A0A4P8QWQ8	Phage tail protein OS=Brenneria rubrifaciens OX=55213 GN=EH207_16865 PE=4 SV=1	Brenneria rubrifaciens	153	202	35.8	59	3.1e-17
234	TR	A0A1E1F5K6	p2 phage tail completion R family protein OS=Sphingobium cloacae OX=120107 GN=SCLO_1027220 PE=4 SV=1	Sphingobium cloacae	172	203	36.7	55.4	3.4e-17
235	TR	A0A485AGU0	P2 phage tail completion protein R (GpR) OS=Kluyvera cryocrescens OX=580 GN=NCTC12993_01521 PE=4 SV=1	Kluyvera cryocrescens	54	193	73.1	84.6	5.3e-17
236	TR	C4GGH5	p2 phage tail completion protein R (GpR) OS=Kingella oralis ATCC 51147 OX=629741 GN=GCWU000324_01243 PE=4 SV=1	Kingella oralis ATCC 51147	148	200	38.8	58.6	5.4e-17
237	TR	A0A844Z4H2	Phage tail protein OS=Alteraurantiacibacter buctensis OX=1503981 GN=GRI99_18330 PE=4 SV=1	Alteraurantiacibacter buctensis	158	200	37.3	55.2	6.9e-17
238	TR	A0A0S2F7E6	p2 phage tail completion R family protein OS=Lysobacter antibioticus OX=84531 GN=LA76x_1286 PE=4 SV=1	Lysobacter antibioticus	145	195	35.3	53.7	2.8e-16
239	TR	A0A437N1Y3	Phage tail protein OS=Novosphingobium umbonatum OX=1908524 GN=EOE18_13850 PE=4 SV=1	Novosphingobium umbonatum	166	196	33.3	55.6	3.3e-16
240	TR	A0A0N1ESQ7	Tail completion protein R (GpR) OS=Novosphingobium sp. ST904 OX=1684385 GN=ADT71_15470 PE=4 SV=1	Novosphingobium sp. ST904	162	192	34.3	56.7	1.2e-15
241	TR	S2L431	Tail protein OS=Halomonas anticariensis (strain DSM 16096 / CECT 5854 / LMG 22089 / FP35) OX=1121939 GN=L861_08905 PE=4 SV=1	Halomonas anticariensis (strain DSM 16096 / CECT 5854 / LMG 22089 / FP35)	162	191	36.2	60.8	1.6e-15
242	TR	W7PV73	Tail protein OS=Halomonas sp. BC04 OX=1403540 GN=Q427_18940 PE=4 SV=1	Halomonas sp. BC04	163	191	33.6	54.7	1.7e-15
243	TR	C5A8R0	Bacteriophage tail completion protein R OS=Burkholderia glumae (strain BGR1) OX=626418 GN=bglu_1g01370 PE=4 SV=1	Burkholderia glumae (strain BGR1)	138	189	32.6	55.6	1.9e-15
244	TR	A0A7X4FW60	Phage tail protein OS=Halomonas alkaliantarctica OX=232346 GN=GLV89_01830 PE=4 SV=1	Halomonas alkaliantarctica	163	190	33.6	53.3	2.4e-15
245	TR	A0A1G8TKK6	P2 phage tail completion protein R (GpR) OS=Halomonas gudaonensis OX=376427 GN=SAMN04487954_104322 PE=4 SV=1	Halomonas gudaonensis	164	190	35	54	2.4e-15
246	TR	A0A3S0WFQ3	Phage tail protein OS=Halomonas nanhaiensis OX=1258546 GN=ELY38_18700 PE=4 SV=1	Halomonas nanhaiensis	161	189	34.8	59.1	3.2e-15
247	TR	A0A1I7J4W6	P2 phage tail completion protein R (GpR) OS=Halomonas korlensis OX=463301 GN=SAMN04487955_10964 PE=4 SV=1	Halomonas korlensis	161	189	34.4	59.4	3.2e-15
248	TR	D8MKI9	Tail completion protein r OS=Erwinia billingiae (strain Eb661) OX=634500 GN=gpR PE=4 SV=1	Erwinia billingiae (strain Eb661)	161	188	28.3	48.7	4.5e-15
249	TR	A0A0N8GJW7	Tail protein OS=Erythrobacter sp. SG61-1L OX=1603897 GN=SZ64_07905 PE=4 SV=1	Erythrobacter sp. SG61-1L	172	188	32	54.4	5.7e-15
250	TR	I3DCH3	p2 phage tail completion protein R (GpR) OS=Pasteurella bettyae CCUG 2042 OX=1095749 GN=HMPREF1052_0850 PE=4 SV=1	Pasteurella bettyae CCUG 2042	160	187	32.8	56.3	6.2e-15

## Sheet: gpK Mu
ncbiblast-R20231130-135649-0560-63943787-p1m
Hit	DB	Accession	Description	Organism	Length	Score(Bits)	Identities(%)	Positives(%)	E()
1	SP	Q9T1V8	Probable tail terminator protein OS=Escherichia phage Mu OX=2681603 GN=Mup37 PE=2 SV=1	Escherichia phage Mu	182	970	100	100	4.8e-133
2	TR	C9DGP5	Uncharacterized protein 37 OS=Escherichia phage D108 OX=665033 GN=37 PE=4 SV=1	Escherichia phage D108	182	968	99.5	100	9.7e-133
3	TR	A0A8J7GVQ3	DUF1834 family protein OS=Candidatus Symbiopectobacterium sp. Dall1.0 OX=2794577 GN=EKE20_14870 PE=4 SV=1	Candidatus Symbiopectobacterium sp. Dall1.0	180	383	41.9	63.7	9.3e-44
4	TR	A0A261QT84	DUF1834 domain-containing protein OS=Sodalis-like symbiont of Philaenus spumarius OX=1189304 GN=CE195_00850 PE=4 SV=1	Sodalis-like symbiont of Philaenus spumarius	180	375	44.2	62.8	1.5e-42
5	TR	A0A0H3JJA9	Phage structural protein OS=Escherichia coli O157:H7 OX=83334 GN=ECs_4977 PE=4 SV=1	Escherichia coli O157:H7	186	356	39	61.6	1.3e-39
6	TR	W1IPH1	Mu-like prophage FluMu protein OS=Xenorhabdus cabanillasii JM26 OX=1427517 GN=XCR1_1220013 PE=4 SV=1	Xenorhabdus cabanillasii JM26	180	355	43.6	57.1	1.6e-39
7	TR	D3V984	Mu-like prophage FluMu protein OS=Xenorhabdus nematophila (strain ATCC 19061 / DSM 3370 / CCUG 14189 / LMG 1036 / NCIMB 9965 / AN6) OX=406817 GN=XNC1_3386 PE=4 SV=1	Xenorhabdus nematophila (strain ATCC 19061 / DSM 3370 / CCUG 14189 / LMG 1036 / NCIMB 9965 / AN6)	180	349	43.8	56.8	1.3e-38
8	TR	A0A0M2KFH9	DUF1834 family protein OS=Erwinia tracheiphila OX=65700 GN=AV903_00060 PE=4 SV=1	Erwinia tracheiphila	188	339	40.8	56.4	5.2e-37
9	SP	P44231	Mu-like prophage FluMu protein gp37 OS=Haemophilus influenzae (strain ATCC 51907 / DSM 11121 / KW20 / Rd) OX=71421 GN=HI_1509 PE=4 SV=1	Haemophilus influenzae (strain ATCC 51907 / DSM 11121 / KW20 / Rd)	194	306	40.1	58.6	5.7e-32
10	TR	A0A426FJD2	DUF1834 family protein OS=Bibersteinia trehalosi OX=47735 GN=EIM44_04380 PE=4 SV=1	Bibersteinia trehalosi	187	284	36.3	56.1	9.4e-29
11	TR	A0A1V4B401	Mu-like prophage protein gp37 OS=Canicola haemoglobinophilus OX=733 GN=NCTC1659_00919 PE=4 SV=1	Canicola haemoglobinophilus	183	262	34.7	54	1.7e-25
12	TR	A0A2X4XE80	Mu-like prophage protein gp37 OS=Leminorella richardii OX=158841 GN=NCTC12151_00291 PE=4 SV=1	Leminorella richardii	183	241	34.2	51.6	2.2e-22
13	TR	A0A1T0B748	DUF1834 domain-containing protein OS=[Haemophilus] felis OX=123822 GN=B0188_03465 PE=4 SV=1	[Haemophilus] felis	174	224	29.1	52.5	6.1e-20
14	TR	Q7VPF0	Mu-like prophage FluMu protein gp37 OS=Haemophilus ducreyi (strain 35000HP / ATCC 700724) OX=233412 GN=HD_0135 PE=4 SV=1	Haemophilus ducreyi (strain 35000HP / ATCC 700724)	217	205	39.8	60.2	9.8e-17
15	TR	A0A2U2N1C7	DUF1834 domain-containing protein OS=Spiribacter sp. E85 OX=2182432 GN=DEM34_10855 PE=4 SV=1	Spiribacter sp. E85	183	182	27.4	47	1.1e-13
16	TR	A0A1G9AYR2	Mu-like prophage protein gp37 OS=Halomonas gudaonensis OX=376427 GN=SAMN04487954_114121 PE=4 SV=1	Halomonas gudaonensis	186	175	25.8	47.8	1.3e-12
17	TR	Q126A0	DUF1834 family protein OS=Polaromonas sp. (strain JS666 / ATCC BAA-500) OX=296591 GN=Bpro_3743 PE=4 SV=1	Polaromonas sp. (strain JS666 / ATCC BAA-500)	202	161	26.3	45.1	1.8e-10
18	TR	A0A1A8TCK2	Uncharacterized protein OS=Marinomonas spartinae OX=1792290 GN=MSP8886_01825 PE=4 SV=1	Marinomonas spartinae	171	152	24.2	49	2.1e-09
19	TR	A0A977LIT8	DUF1834 family protein OS=Chromohalobacter phage YPCBV-1 OX=2980500 GN=YPCBV1_00037 PE=4 SV=1	Chromohalobacter phage YPCBV-1	185	148	24.3	45.9	9.8e-09
20	TR	A0A480AZS1	DUF1834 domain-containing protein OS=Aquabacterium pictum OX=2315236 GN=AQPW35_33990 PE=4 SV=1	Aquabacterium pictum	202	132	26.8	45.2	2.3e-06
