# Supplementary material for: Dual function of a highly conserved bacteriophage tail completion protein essential for bacteriophage infectivity
Source: Commun Biol. 2024 May 16;7:590. doi: 10.1038/s42003-024-06221-6 (PMC11099176; doi:10.1038/s42003-024-06221-6)
Supplement: Supplementary file 6 — Supplementary Data 3 [file 42003_2024_6221_MOESM6_ESM.xlsx]

## Sheet: Figure 2
	Figure 2	SPP1 in vitro assembly.
Low concentrations gp17
	Experiment	A		B
		1	2	3	4	5		(1-2)	(3-5)		Average	s.d.
	Purified gp16.1 (20µM)
	0	65000	42000	163000	114000	147000		53500	141333		97416.7	43916.7
	0.003	63000	69000	410000	460000	580000		66000	483333		274667	208667
	0.03	500000	1220000	6000000	14000000	18900000		860000	1.29667e+07		6.91333e+06	6.05333e+06
	0.1	17000000	53800000	15400000	23500000	38100000		35400000	2.56667e+07		3.05333e+07	4.86667e+06
	0.2	64000000	135000000	68000000	68000000	83000000		99500000	73000000		86250000	13250000
	0.3	29000000	35000000	70000000	59000000	68000000		32000000	6.56667e+07		4.88333e+07	1.68333e+07
	no gp16.1													Average x25
	0	13000	6000	61000	33000	55000		9500	49666.7		29583.3	20083.3		739583
	0.003	15000	12000	64000	54000	40000		13500	52666.7		33083.3	19583.3		827083
	0.03	31000	38000	50000	52000	61000		34500	54333.3		44416.7	9916.67		1.11042e+06
	0.1	40000	202000	160000	154000	200000		121000	171333		146167	25166.7		3.65417e+06
	0.2	860000	3650000	110000	238000	291000		2255000	213000		1234000	1021000		30850000
	0.3	1110000	5820000	240000	365000	320000		3465000	308333		1.88667e+06	1.57833e+06		4.71667e+07
	endogenous gp16.1
	0	66000	56000	570000	440000	400000		61000	470000		265500	204500
	0.003	48000	34000	370000	260000	305000		41000	311667		176333	135333
	0.03	1420000	2390000	590000	570000	490000		1905000	550000		1227500	677500
	0.1	2760000	4230000	1300000	1840000	2240000		3495000	1.79333e+06		2.64417e+06	850833
	0.2	137000000	157000000	44000000	274000000	297000000		147000000	205000000		176000000	29000000
	0.3	76000000	132000000	20000000		197000000		104000000	108500000		106250000	2250000
High concentrations gp17
	Experiment	C		D		E		F
		1	2	3	4	5	6	7	8		(1-2)	(3-4)	(5-6)	(7-8)	Average	s.d.
	Purified gp16.1 (20µM)
	0.3	94000000	61000000	63000000	277000000	273000000	560000000	92000000	169000000		77500000	170000000	416500000	130500000	198625000	1.30001e+08
	3	104000000	63000000	123000000	170000000	276000000	425000000	137000000	195000000		83500000	146500000	350500000	166000000	186625000	9.94047e+07
	6	112000000	91000000	79000000	73000000	332000000	490000000	212000000	312000000		101500000	76000000	411000000	262000000	212625000	1.34913e+08
	10	109000000	60000000	90000000	76000000	104000000	109000000	187000000	164000000		84500000	83000000	106500000	175500000	112375000	3.76138e+07
	15	108000000	79000000	38000000	44000000	193000000	151000000	171000000	149000000		93500000	41000000	172000000	160000000	116625000	5.2919e+07
	20	77000000	53000000	64000000	93000000	123000000	174000000	156000000	129000000		65000000	78500000	148500000	142500000	108625000	3.72431e+07
	no gp16.1																	Average x25
	0.3	680000	720000	3900000	10500000	2060000	3920000	970000	7300000		700000	7200000	2990000	4135000	3756250	2.34151e+06		93906250
	3	11200000	4900000	7400000	5500000	31100000	34800000	14700000	15700000		8050000	6450000	32950000	15200000	15662500	1.05106e+07		391562500
	6	24100000	14300000	17700000	13600000	95000000	82000000	35000000	35900000		19200000	15650000	88500000	35450000	39700000	2.91468e+07		992500000
	10	22900000	13000000	50000000	27000000	63000000	95000000	17000000	16500000		17950000	38500000	79000000	16750000	38050000	2.51734e+07		951250000
	15	31000000	13800000	39000000	18000000	85000000	84000000	33000000	42000000		22400000	28500000	84500000	37500000	43225000	2.4428e+07		1080625000
	20	64000000	28500000	51000000	19000000	72000000	74000000	71000000	50000000		46250000	35000000	73000000	60500000	53687500	1.4352e+07		1342187500
	Tails	700000000	430000000	980000000	580000000	1380000000	1480000000	500000000	490000000		565000000	780000000	1430000000	495000000	817500000	3.68892e+08
	endogenous gp16.1
	0.3	10000000	11300000	5300000	31900000	26600000	101500000	87000000	620000000		10650000	18600000	64050000	353500000	111700000	1.41082e+08
	3	1150000000	380000000	271000000	169000000	700000000	840000000	430000000	690000000		765000000	220000000	770000000	560000000	578750000	2.23785e+08
	6	1970000000	1170000000	2200000000	120000000	2200000000	2920000000	1190000000	880000000		1570000000	1160000000	2560000000	1035000000	1581250000	5.98732e+08
	10	2670000000	1190000000	330000000	220000000	1780000000	2140000000	2410000000	1990000000		1930000000	275000000	1960000000	2200000000	1591250000	7.67108e+08
	15	3060000000	2390000000	420000000	570000000	1350000000	1780000000	2450000000	1570000000		2725000000	495000000	1565000000	2010000000	1698750000	8.08852e+08
	20	3100000000	2140000000	1020000000	810000000	2150000000	2240000000	3040000000	2650000000		2620000000	915000000	2195000000	2845000000	2143750000	7.4683e+08
	Tails	1020000000	520000000	1150000000	1020000000	1080000000	980000000	810000000	750000000		770000000	1085000000	1030000000	780000000	916250000	1.42626e+08

## Sheet: Figure 3
Assembly and infectivity of SPP1gp16.1- virions with or without gp16.1.
Figure 3d
		titers (pfu/mL)
		ϕ YB886 (no gp16.1)			ϕ HA (+gp16.1)				Average	Average	s.d.	s.d.
Experiment		1	2	3	1	2	3		ϕ YB886	ϕ HA	ϕ YB886	ϕ HA
Strain :	YB886	3600000	7100000	8200000	3.90977e+06	1.21805e+07	9.84962e+06		6300000	8.64662e+06	1.96129e+06	3.482e+06
	HA101B	40000000000	44000000000	24300000000	1.16541e+12	9.17293e+11	6.84211e+11		36100000000	9.22306e+11	8.50216e+09	1.96482e+11
	YB-pIA19	43600000000	37000000000	26000000000	1.23308e+12	8.42105e+11	8.1203e+11		3.55333e+10	9.62406e+11	7.25963e+09	1.91791e+11
	YB-pIA20	23000000000	28700000000	21400000000	7.06767e+11	5.6391e+11	6.31579e+11		2.43667e+10	6.34085e+11	3.13298e+09	5.83481e+10
		percentage (%)
		ϕ YB886 (no gp16.1)			ϕ HA (+gp16.1)				Average	Average	s.d.	s.d.
Experiment		1	2	3	1	2	3		ϕ YB886	ϕ HA	ϕ YB886	ϕ HA
Strain :	YB886	0.000308903	0.000774016	0.00119846	0.000335484	0.00132787	0.00143956		0.00076046	0.0010343	0.000363287	0.00049624
	HA101B	3.43226	4.79672	3.55154	100	100	100		3.92684	100	0.617024	0
	YB-pIA19	3.74116	4.03361	3.8	105.806	91.8033	118.681		3.85826	105.43	0.126297	10.9761
	YB-pIA20	1.97355	3.12877	3.12769	60.6452	61.4754	92.3077		2.74334	71.4761	0.544323	14.7341

## Sheet: Figure 5
Raw data from the qpcr experiment
Well	Well Position	Omit	Sample Name	Target Name	Reporter	Quencher	CT	Ct Mean	Ct SD	Ct Threshold	Automatic Baseline	Baseline Start	Baseline End	Amp Score	Tm1	Cq Conf
1	A1	false	999-YB/YB886-1	1029-1030-Spp1-G6	SYBR	None	25.4323	25.5697	0.194254	0.2	true	3	20	1.45286	76.4995	0.994626
4	A4	false	999-YB/YB886-1	1033-1034-BsGyrA	SYBR	None	20.3476	20.475	0.180273	0.2	false	3	18	1.37055	77.0102	0.960397
25	B1	false	999-YB/YB886-1	1029-1030-Spp1-G6	SYBR	None	25.707	25.5697	0.194254	0.2	true	3	20	1.44192	76.3718	0.950881
28	B4	false	999-YB/YB886-1	1033-1034-BsGyrA	SYBR	None	20.6025	20.475	0.180273	0.2	true	3	15	1.37251	76.8825	0.987631
49	C1	false	999-HA/YB886-1	1029-1030-Spp1-G6	SYBR	None	20.9659	21.0164	0.0715026	0.2	true	3	16	1.44829	76.4995	0.970227
52	C4	false	999-HA/YB886-1	1033-1034-BsGyrA	SYBR	None	20.6174	20.6488	0.0443816	0.2	true	3	15	1.37801	77.0102	0.987851
73	D1	false	999-HA/YB886-1	1029-1030-Spp1-G6	SYBR	None	21.067	21.0164	0.0715026	0.2	false	3	18	1.44433	76.3718	0.9784
76	D4	false	999-HA/YB886-1	1033-1034-BsGyrA	SYBR	None	20.6802	20.6488	0.0443816	0.2	true	3	15	1.3824	77.0102	0.964078
97	E1	false	999-YB/∆YueB-1	1029-1030-Spp1-G6	SYBR	None	32.5428	32.9945	0.638749	0.2	true	3	27	1.43699	76.4995	0.970462
100	E4	false	999-YB/∆YueB-1	1033-1034-BsGyrA	SYBR	None	20.4782	20.5155	0.0527948	0.2	true	3	15	1.38387	77.0102	0.968939
121	F1	false	999-YB/∆YueB-1	1029-1030-Spp1-G6	SYBR	None	33.4462	32.9945	0.638749	0.2	true	3	28	1.41776	76.3718	0.936718
124	F4	false	999-YB/∆YueB-1	1033-1034-BsGyrA	SYBR	None	20.5529	20.5155	0.0527948	0.2	true	3	15	1.38575	77.0102	0.948513
145	G1	false	999-HA/∆YueB-1	1029-1030-Spp1-G6	SYBR	None	35.408	34.6509	1.07071	0.2	true	3	30	1.4049	76.1164	0.820784
148	G4	false	999-HA/∆YueB-1	1033-1034-BsGyrA	SYBR	None	20.9045	20.7673	0.194081	0.2	true	3	16	1.38183	76.8825	0.960401
169	H1	false	999-HA/∆YueB-1	1029-1030-Spp1-G6	SYBR	None	33.8938	34.6509	1.07071	0.2	true	3	29	1.41058	76.3718	0.860779
172	H4	false	999-HA/∆YueB-1	1033-1034-BsGyrA	SYBR	None	20.63	20.7673	0.194081	0.2	true	3	15	1.38838	76.8825	0.981669
193	I1	false	999-YB/YB886-2	1029-1030-Spp1-G6	SYBR	None	23.0645	23.1392	0.105525	0.2	true	3	18	1.44489	76.3718	0.954145
196	I4	false	999-YB/YB886-2	1033-1034-BsGyrA	SYBR	None	20.7179	20.6411	0.108573	0.2	true	3	16	1.39082	77.0102	0.968547
217	J1	false	999-YB/YB886-2	1029-1030-Spp1-G6	SYBR	None	23.2138	23.1392	0.105525	0.2	true	3	18	1.4496	76.4995	0.97937
220	J4	false	999-YB/YB886-2	1033-1034-BsGyrA	SYBR	None	20.5643	20.6411	0.108573	0.2	true	3	15	1.38869	77.1379	0.991148
241	K1	false	999-HA/YB886-2	1029-1030-Spp1-G6	SYBR	None	18.5476	18.634	0.122216	0.2	true	3	13	1.44848	76.4995	0.986925
244	K4	false	999-HA/YB886-2	1033-1034-BsGyrA	SYBR	None	20.7789	20.6856	0.131896	0.2	true	3	16	1.38482	77.0102	0.972408
265	L1	false	999-HA/YB886-2	1029-1030-Spp1-G6	SYBR	None	18.7204	18.634	0.122216	0.2	true	3	13	1.44432	76.4995	0.945076
268	L4	false	999-HA/YB886-2	1033-1034-BsGyrA	SYBR	None	20.5923	20.6856	0.131896	0.2	true	3	15	1.38673	77.1379	0.974958
289	M1	false	999-YB/∆YueB-2	1029-1030-Spp1-G6	SYBR	None	25.1984	25.2461	0.0674336	0.2	true	3	20	1.44356	76.3718	0.969445
292	M4	false	999-YB/∆YueB-2	1033-1034-BsGyrA	SYBR	None	20.8824	20.8633	0.0270482	0.2	true	3	16	1.37808	76.8825	0.968566
313	N1	false	999-YB/∆YueB-2	1029-1030-Spp1-G6	SYBR	None	25.2937	25.2461	0.0674336	0.2	true	3	20	1.44437	76.3718	0.974582
316	N4	false	999-YB/∆YueB-2	1033-1034-BsGyrA	SYBR	None	20.8442	20.8633	0.0270482	0.2	true	3	16	1.37629	77.0102	0.981429
337	O1	false	999-HA/∆YueB-2	1029-1030-Spp1-G6	SYBR	None	25.7379	25.8594	0.171934	0.2	true	3	20	1.43834	76.3718	0.993762
340	O4	false	999-HA/∆YueB-2	1033-1034-BsGyrA	SYBR	None	21.0485	21.0395	0.0127169	0.2	true	3	15	1.37343	76.8825	0.972457
361	P1	false	999-HA/∆YueB-2	1029-1030-Spp1-G6	SYBR	None	25.981	25.8594	0.171934	0.2	true	3	21	1.44386	76.3718	0.92515
364	P4	false	999-HA/∆YueB-2	1033-1034-BsGyrA	SYBR	None	21.0305	21.0395	0.0127169	0.2	true	3	16	1.3683	76.8825	0.938308
2	A2	false	999-YB/YB886-3	1029-1030-Spp1-G6	SYBR	None	22.5803	22.7544	0.246279	0.2	true	3	17	1.44534	76.3718	0.98515
5	A5	false	999-YB/YB886-3	1033-1034-BsGyrA	SYBR	None	20.645	20.6711	0.0369894	0.2	true	3	16	1.36753	77.0102	0.972238
26	B2	false	999-YB/YB886-3	1029-1030-Spp1-G6	SYBR	None	22.9286	22.7544	0.246279	0.2	true	3	18	1.4377	76.2441	0.959072
29	B5	false	999-YB/YB886-3	1033-1034-BsGyrA	SYBR	None	20.6973	20.6711	0.0369894	0.2	true	3	16	1.38273	76.8825	0.964624
50	C2	false	999-HA/YB886-3	1029-1030-Spp1-G6	SYBR	None	18.3415	18.3068	0.0490239	0.2	true	3	13	1.448	76.4995	0.969798
53	C5	false	999-HA/YB886-3	1033-1034-BsGyrA	SYBR	None	20.4963	20.5511	0.0774666	0.2	true	3	15	1.38569	76.8825	0.919978
74	D2	false	999-HA/YB886-3	1029-1030-Spp1-G6	SYBR	None	18.2722	18.3068	0.0490239	0.2	true	3	13	1.44488	76.3718	0.981392
77	D5	false	999-HA/YB886-3	1033-1034-BsGyrA	SYBR	None	20.6059	20.5511	0.0774666	0.2	true	3	16	1.39092	76.8825	0.960706
98	E2	false	999-YB/∆YueB-3	1029-1030-Spp1-G6	SYBR	None	25.5117	25.5895	0.110005	0.2	true	3	20	1.44641	76.3718	0.923524
101	E5	false	999-YB/∆YueB-3	1033-1034-BsGyrA	SYBR	None	18.552	18.6253	0.103706	0.2	true	3	13	1.38855	77.0102	0.954199
122	F2	false	999-YB/∆YueB-3	1029-1030-Spp1-G6	SYBR	None	25.6673	25.5895	0.110005	0.2	true	3	20	1.44864	76.3718	0.940945
125	F5	false	999-YB/∆YueB-3	1033-1034-BsGyrA	SYBR	None	18.6986	18.6253	0.103706	0.2	true	3	13	1.38794	77.0102	0.93041
146	G2	false	999-HA/∆YueB-3	1029-1030-Spp1-G6	SYBR	None	25.8083	25.6621	0.206793	0.2	true	3	20	1.44664	76.4995	0.923531
149	G5	false	999-HA/∆YueB-3	1033-1034-BsGyrA	SYBR	None	20.801	20.8877	0.122598	0.2	true	3	16	1.38381	77.0102	0.979026
170	H2	false	999-HA/∆YueB-3	1029-1030-Spp1-G6	SYBR	None	25.5159	25.6621	0.206793	0.2	true	3	20	1.44644	76.3718	0.980737
173	H5	false	999-HA/∆YueB-3	1033-1034-BsGyrA	SYBR	None	20.9744	20.8877	0.122598	0.2	true	3	16	1.38665	77.0102	0.909127
194	I2	false	999-YB/YB886-4	1029-1030-Spp1-G6	SYBR	None	22.8466	22.8992	0.0744077	0.2	true	3	17	1.44499	76.4995	0.96032
197	I5	false	999-YB/YB886-4	1033-1034-BsGyrA	SYBR	None	20.9605	20.9619	0.00198933	0.2	true	3	16	1.38706	76.8825	0.944359
218	J2	false	999-YB/YB886-4	1029-1030-Spp1-G6	SYBR	None	22.9519	22.8992	0.0744077	0.2	true	3	18	1.44547	76.4995	0.978885
221	J5	false	999-YB/YB886-4	1033-1034-BsGyrA	SYBR	None	20.9633	20.9619	0.00198933	0.2	true	3	16	1.38742	77.0102	0.973976
245	K5	false	999-HA/YB886-4	1033-1034-BsGyrA	SYBR	None	20.6853	20.5513	0.189444	0.2	true	3	16	1.39053	76.8825	0.935189
266	L2	false	999-HA/YB886-4	1029-1030-Spp1-G6	SYBR	None	18.2005	18.2005		0.2	true	3	13	1.4534	76.6272	0.95689
269	L5	false	999-HA/YB886-4	1033-1034-BsGyrA	SYBR	None	20.4174	20.5513	0.189444	0.2	true	3	15	1.39036	77.0102	0.980279
290	M2	false	999-YB/∆YueB-4	1029-1030-Spp1-G6	SYBR	None	25.34	25.292	0.0679137	0.2	true	3	20	1.45265	76.3718	0.987021
293	M5	false	999-YB/∆YueB-4	1033-1034-BsGyrA	SYBR	None	20.6633	20.678	0.0207295	0.2	true	3	15	1.38434	76.8825	0.96943
314	N2	false	999-YB/∆YueB-4	1029-1030-Spp1-G6	SYBR	None	25.2439	25.292	0.0679137	0.2	true	3	20	1.44896	76.3718	0.980269
317	N5	false	999-YB/∆YueB-4	1033-1034-BsGyrA	SYBR	None	20.6926	20.678	0.0207295	0.2	true	3	15	1.38253	76.8825	0.93655
338	O2	false	999-HA/∆YueB-4	1029-1030-Spp1-G6	SYBR	None	25.6208	25.6819	0.0863532	0.2	true	3	21	1.43812	76.2441	0.972579
341	O5	false	999-HA/∆YueB-4	1033-1034-BsGyrA	SYBR	None	21.0642	21.0201	0.0624623	0.2	true	3	16	1.37546	76.8825	0.911901
362	P2	false	999-HA/∆YueB-4	1029-1030-Spp1-G6	SYBR	None	25.7429	25.6819	0.0863532	0.2	true	3	20	1.43888	76.2441	0.953558
365	P5	false	999-HA/∆YueB-4	1033-1034-BsGyrA	SYBR	None	20.9759	21.0201	0.0624623	0.2	true	3	16	1.37138	76.7548	0.947046
3	A3	false	H2O	1029-1030-Spp1-G6	SYBR	None	35.2066	35.6951	0.690828	0.2	true	3	30	1.36724	74.201	0.607592
6	A6	false	H2O	1033-1034-BsGyrA	SYBR	None	33.8565	33.643	0.302071	0.2	true	3	28	1.23884	72.4133	0.79585
27	B3	false	H2O	1029-1030-Spp1-G6	SYBR	None	36.1836	35.6951	0.690828	0.2	true	3	31	1.3007	77.3933	0.918987
30	B6	false	H2O	1033-1034-BsGyrA	SYBR	None	33.4294	33.643	0.302071	0.2	true	3	28	1.24604	71.1363	0.849014
				Experiment	1	2	3	4	Mean	SD
			999-YB/YB886	1	4	4.5	5.2	5.3	4.75	0.613732
			999-HA/YB886	2	100	100	100	100
			999-YB/∆YueB	3	0	1.2	0.2	0.9	0.575	0.567891
			999-HA/∆YueB	4	0	0.9	0.8	0.8	0.625	0.419325

## Sheet: Supplementary 3a
Thermostability of SPP1sus666 YB886 (no gp16.1) and SPP1sus666 HA (+ gp16.1)
Experiment	A	B	C	A	B	C		Average	Average	s.d.	s.d.
	ϕ HA	ϕ HA	ϕ HA	ϕ YB886	ϕ YB886	ϕ YB886		ϕ HA (A-C)	ϕ YB (A-C)	ϕ HA (A-C)	ϕ YB (A-C)
60	83.9506	155.319	93.8272	70.1613	70.5882	116.19	60	111.032	85.6467	31.574	21.5984
65	91.358	110.638	66.6667	85.8871	58.8235	114.286	65	89.5543	86.3321	17.9966	22.6445
70	19.5062	19.1489	16.0494	22.1774	20.6863	29.5238	70	18.2348	24.1292	1.55221	3.86286

## Sheet: Supplementary 3b
Tm of capsid disruption temperature assessed by DNA release in a Thermal Shift Assay
	SPP1 sus666 YB (no gp16.1)					SPP1 sus666 HA (+ gp16.1)
	EDTA	1	2.5	10	EDTA	1	2.5	10
	17.6165	56.975	65.4519	74.0645	17.7871	57.3315	66.1497	74.0696
	16.3189	56.7602	65.2118	74.0095	17.5544	57.2821	65.9199	73.653
	17.5067	56.8715	65.3428	73.9424	17.3258	57.2281	66.2164	73.7718
	18.9993	57.1663	65.8026	74.0728	17.9654	57.1533	65.8008	73.8914
	18.9322	56.7582	65.7382	74.0404	17.0246	56.9333	65.7416	73.6556
	18.716	56.8696	65.6981	73.9732	17.5041	57.0498	65.6917	73.5936
	16.1721	56.7261	64.9831	73.2056	20.5762	57.3473	66.5009	74.0779
	14.7067	56.5165	64.9188	73.174	17.0037	57.2805	66.4468	73.6835
	15.713	56.6269	64.8792	73.1069	18.535	57.2264	66.5721	73.8025
	20.438	57.2168	65.8844	73.9834	19.1725	57.3448	66.3275	73.8996
	18.2593	57.1843	65.6441	73.7809	19.9894	57.283	66.2684	73.686
	18.7461	57.12	65.7764	73.7137	20.1204	57.3996	66.0472	73.7999
					15.6426	57.2557	66.027	72.8611
					16.2849	57.0357	65.9729	72.6443
					15.7079	57.1564	65.923	72.5874
					15.9948	56.9035	65.505	72.8585
					14.7093	57.0383	65.4458	72.6469
					14.8364	56.9791	65.4011	72.5849
						56.3529	64.2847	72.9432
						56.2887	63.3721	72.5328
						56.432	64.8805	72.6734
						57.0537	65.3436	72.9402
						57.1715	65.481	72.7118
						56.7809	65.4115	72.6704
						58.1069	67.1061	72.8412
						57.702	66.8863	73.0691
						58.0101	66.6461	73.463
						56.5206	67.1767	72.7616
						57.7045	67.0597	72.3623
						57.6555	64.9968	72.4917
average	17.6771	56.8993	65.4443	73.7556	17.4297	57.1669	65.8868	73.1743
s.d.	1.6605	0.233434	0.368749	0.37413	1.75561	0.430294	0.827516	0.561628
